# Supplementary material for: Substrate specificity and safener inducibility of the plant UDP‐glucose‐dependent family 1 glycosyltransferase super‐family
Source: Plant Biotechnol J. 2017 Jul 17;16(1):337–48. doi: 10.1111/pbi.12775 (PMC5785338; doi:10.1111/pbi.12775)
Supplement: Supplementary file 2 — Table S3 Differentially expressed genes from rice cell cultures treated with fenclorim for four and 24 hours. [file PBI-16-337-s001.xls]

## Sheet: 4h
		Fenclorim 4h vs. acetone 4h
Positive genes (343)
	Row	Gene ID	Gene Name	Score(d)	Numerator(r)	Denominator(s+s0)	Fold Change	q-value(%)
	822	AF309378 // Oryza sativa (japonica cultivar-group) clone C12112_1A putative glutathione S-transferase OsGSTU4 mRNA, complete cds. // gb // 11 // --- /// AY271619 // Oryza sativa (indica cultivar-group) tau class GST protein 4 mRNA, complete cds. // gb // 11 // --- /// NM_001071658 // Oryza sativa (japonica cultivar-group) Os10g0528300 (Os10g0528300) mRNA, complete cds. // refseq // 11 // ---	Os.2612.1.S1_at	24.8523	5.01576	0.201823	32.3514	0
	255	AK105407 // Oryza sativa Japonica Group cDNA clone:001-123-F01, full insert sequence. // gb // 11 // --- /// LOC_Os03g57200.1 // glutathione S-transferase, putative, expressed // rgap // 11 // --- /// NM_001058020 // Oryza sativa (japonica cultivar-group) Os03g0785900 (Os03g0785900) mRNA, complete cds. // refseq // 11 // ---	Os.12200.1.S1_s_at	24.0232	6.41308	0.266953	85.2179	0
	18018	AK243646 // Oryza sativa Japonica Group cDNA, clone: J100088D24, full insert sequence. // gb // 11 // --- /// LOC_Os01g08440.1 // UDP-glucoronosyl and UDP-glucosyl transferase domain containing protein, expressed // rgap // 11 // ---	Os.8045.1.S1_at	23.7357	4.11792	0.173491	17.3627	0
	15711	AK066760 // Oryza sativa Japonica Group cDNA clone:J013075G04, full insert sequence. // gb // 9 // --- /// LOC_Os03g55240.1 // cytochrome P450, putative, expressed // rgap // 11 // --- /// NM_001057877 // Oryza sativa (japonica cultivar-group) Os03g0760200 (Os03g0760200) mRNA, partial cds. // refseq // 9 // ---	Os.11193.1.S1_at	23.1816	4.82354	0.208076	28.3158	0
	25229	AF309377 // Oryza sativa (japonica cultivar-group) clone C62181 putative glutathione S-transferase OsGSTU5 mRNA, complete cds. // gb // 11 // --- /// CT828397 // Oryza sativa (indica cultivar-group) cDNA clone:OSIGCRA221A02, full insert sequence. // gb // 11 // --- /// LOC_Os09g20220.1 // glutathione S-transferase, putative, expressed // rgap // 11 // --- /// NM_001069542 // Oryza sativa (japonic…	Os.49030.1.A1_s_at	21.1771	7.47354	0.352907	177.73	0
	258	AF309377 // Oryza sativa (japonica cultivar-group) clone C62181 putative glutathione S-transferase OsGSTU5 mRNA, complete cds. // gb // 11 // --- /// CT828397 // Oryza sativa (indica cultivar-group) cDNA clone:OSIGCRA221A02, full insert sequence. // gb // 11 // --- /// LOC_Os09g20220.1 // glutathione S-transferase, putative, expressed // rgap // 11 // --- /// NM_001069542 // Oryza sativa (japonic…	Os.4759.1.S1_at	19.4768	6.30795	0.323869	79.2285	0
	7897	AK119557 // Oryza sativa Japonica Group cDNA clone:002-106-A06, full insert sequence. // gb // 11 // --- /// LOC_Os07g23570.1 // cytochrome P450 72A1, putative, expressed // rgap // 11 // --- /// NM_001066006 // Oryza sativa (japonica cultivar-group) Os07g0418500 (Os07g0418500) mRNA, complete cds. // refseq // 11 // ---	Os.9017.1.S1_x_at	17.6566	6.1696	0.349421	71.9838	0
	9761	BGIOSSFCE027790.1 // --- // bgi_ris // 11 // --- /// EU682752 // Oryza sativa Japonica Group PDR20 mRNA, complete cds. // gb // 11 // --- /// LOC_Os09g16330.1 // pleiotropic drug resistance protein, putative, expressed // rgap // 11 // --- /// LOC_Os09g16330.2 // pleiotropic drug resistance protein, putative, expressed // rgap // 11 // --- /// NM_001069440 // Oryza sativa (japonica cultivar-group…	OsAffx.29871.1.S1_x_at	16.7621	5.99895	0.357888	63.9536	0
	22939	CT835376 // Oryza sativa (indica cultivar-group) cDNA clone:OSIGCRA102C03, full insert sequence. // gb // 10 // --- /// LOC_Os02g40500.1 // OsGrx_C2.1 - glutaredoxin subgroup I, expressed // rgap // 11 // --- /// NM_001053982 // Oryza sativa (japonica cultivar-group) Os02g0618100 (Os02g0618100) mRNA, complete cds. // refseq // 11 // ---	OsAffx.2928.1.S1_at	16.4779	3.93476	0.23879	15.2926	0
	357	AF309376 // Oryza sativa (japonica cultivar-group) clone S14511 putative glutathione S-transferase OsGSTU6 mRNA, complete cds. // gb // 11 // --- /// AK059760 // Oryza sativa Japonica Group cDNA clone:006-203-F02, full insert sequence. // gb // 11 // --- /// LOC_Os10g38740.1 // glutathione S-transferase, putative, expressed // rgap // 11 // --- /// NM_001071676 // Oryza sativa (japonica cultivar-…	Os.4762.1.S1_at	15.475	3.28625	0.212359	9.75574	0
	4538	AK065887 // Oryza sativa Japonica Group cDNA clone:J013044J05, full insert sequence. // gb // 11 // --- /// AK289120 // Oryza sativa Japonica Group cDNA, clone: J090097J05, full insert sequence. // gb // 10 // --- /// LOC_Os03g17470.1 // IN2-1 protein, putative, expressed // rgap // 11 // --- /// NM_001056286 // Oryza sativa (japonica cultivar-group) Os03g0283100 (Os03g0283100) mRNA, complete cds…	Os.27671.1.S1_at	15.3067	2.89492	0.189127	7.43801	0
	3020	LOC_Os07g06830.1 // gibberellin receptor GID1L2, putative, expressed // rgap // 11 // --- /// NM_001065482 // Oryza sativa (japonica cultivar-group) Os07g0162400 (Os07g0162400) mRNA, complete cds. // refseq // 11 // ---	Os.16540.1.S1_at	14.9724	4.22298	0.282051	18.6743	0
	19874	LOC_Os10g39660.1 // expressed protein // rgap // 10 // ---	Os.47369.1.A1_at	13.8867	3.95727	0.284968	15.5331	0
	16658	AK103824 // Oryza sativa Japonica Group cDNA clone:J033147K24, full insert sequence. // gb // 11 // --- /// LOC_Os01g45110.1 // anthocyanin 3-O-beta-glucosyltransferase, putative, expressed // rgap // 11 // --- /// NM_001050206 // Oryza sativa (japonica cultivar-group) Os01g0638000 (Os01g0638000) mRNA, complete cds. // refseq // 11 // ---	Os.12253.1.S1_at	13.4359	3.24946	0.241849	9.51013	0
	1052	AK111644 // Oryza sativa Japonica Group cDNA clone:J013129F05, full insert sequence. // gb // 11 // --- /// AK111968 // Oryza sativa Japonica Group cDNA clone:006-204-B09, full insert sequence. // gb // 11 // --- /// AY346327 // Oryza sativa (japonica cultivar-group) glycine dehydrogenase P protein mRNA, complete cds. // gb // 11 // --- /// AY495085 // Oryza sativa (indica cultivar-group) glycine…	Os.26642.1.S1_a_at	13.3572	3.0135	0.225609	8.07519	0
	1518	AB040741 // Oryza sativa RRJ1 mRNA, patial cds. // gb // 11 // --- /// AK100465 // Oryza sativa Japonica Group cDNA clone:J023092C09, full insert sequence. // gb // 11 // --- /// LOC_Os10g37340.1 // cystathionine gamma-synthase, putative, expressed // rgap // 11 // --- /// NM_001071604 // Oryza sativa (japonica cultivar-group) Os10g0517500 (Os10g0517500) mRNA, complete cds. // refseq // 11 // ---	Os.4666.1.S1_at	13.1147	2.66455	0.203173	6.34031	0
	6579	AK103708 // Oryza sativa Japonica Group cDNA clone:J033136O19, full insert sequence. // gb // 11 // --- /// CT833562 // Oryza sativa (indica cultivar-group) cDNA clone:OSIGCSN040B02, full insert sequence. // gb // 10 // --- /// LOC_Os02g28170.1 // transferase family protein, putative, expressed // rgap // 11 // --- /// NM_001053390 // Oryza sativa (japonica cultivar-group) Os02g0483500 (Os02g0483…	Os.9456.1.S1_at	12.8825	2.7829	0.216022	6.88233	0
	9600	AK103303 // Oryza sativa Japonica Group cDNA clone:J033125D02, full insert sequence. // gb // 11 // --- /// LOC_Os01g08090.1 // flavonol-3-O-glycoside-7-O-glucosyltransferase 1, putative, expressed // rgap // 11 // --- /// NM_001048712 // Oryza sativa (japonica cultivar-group) Os01g0176000 (Os01g0176000) mRNA, complete cds. // refseq // 11 // ---	Os.32668.1.S1_at	12.7227	4.46421	0.350887	22.0731	0
	10348	AK107708 // Oryza sativa Japonica Group cDNA clone:002-132-D06, full insert sequence. // gb // 11 // --- /// LOC_Os01g13950.1 // OsGrx_A1 - glutaredoxin subgroup III, expressed // rgap // 10 // --- /// NM_001049087 // Oryza sativa (japonica cultivar-group) Os01g0241400 (Os01g0241400) mRNA, complete cds. // refseq // 10 // ---	Os.31185.1.S1_at	12.6612	3.34044	0.263833	10.1291	0
	13653	LOC_Os04g09570.1 // expressed protein // rgap // 11 // --- /// NM_001058693 // Oryza sativa (japonica cultivar-group) Os04g0175400 (Os04g0175400) mRNA, complete cds. // refseq // 11 // ---	Os.50349.2.S1_at	12.2225	2.6385	0.215873	6.22685	0
	9868	CT832377 // Oryza sativa (indica cultivar-group) cDNA clone:OSIGCPI244D05, full insert sequence. // gb // 9 // --- /// LOC_Os01g43890.1 // OsSCP4 - Putative Serine Carboxypeptidase homologue, expressed // rgap // 11 // --- /// NM_001050176 // Oryza sativa (japonica cultivar-group) Os01g0629600 (Os01g0629600) mRNA, complete cds. // refseq // 11 // ---	Os.34501.1.S1_x_at	12.1541	3.06498	0.252176	8.36859	0
	826	AB030939 // Oryza sativa Japonica Group mRNA for mitochondrial aldehyde dehydrogenase ALDH2a, complete cds. // gb // 11 // --- /// AK119320 // Oryza sativa Japonica Group cDNA clone:001-130-H10, full insert sequence. // gb // 11 // --- /// LOC_Os02g49720.1 // aldehyde dehydrogenase, putative, expressed // rgap // 11 // --- /// LOC_Os02g49720.2 // aldehyde dehydrogenase, putative, expressed // rga…	Os.313.1.S1_a_at	12.009	2.95246	0.245854	7.74067	0
	13453	CT831469 // Oryza sativa (indica cultivar-group) cDNA clone:OSIGCSN011M09, full insert sequence. // gb // 11 // --- /// LOC_Os09g32000.1 // expressed protein // rgap // 11 // --- /// NM_001070078 // Oryza sativa (japonica cultivar-group) Os09g0493000 (Os09g0493000) mRNA, complete cds. // refseq // 11 // ---	Os.55250.1.S1_at	11.7903	3.02642	0.256687	8.14788	0
	6655	AK068155 // Oryza sativa Japonica Group cDNA clone:J013131P05, full insert sequence. // gb // 10 // --- /// AK100705 // Oryza sativa Japonica Group cDNA clone:J023114P18, full insert sequence. // gb // 11 // --- /// LOC_Os08g37874.1 // 2-nitropropane dioxygenase family, putative, expressed // rgap // 11 // --- /// LOC_Os08g37874.2 // 2-nitropropane dioxygenase family, putative, expressed // rgap …	Os.23397.1.S1_at	11.7583	2.07671	0.176616	4.21843	0
	8861	AK101507 // Oryza sativa Japonica Group cDNA clone:J033044O16, full insert sequence. // gb // 11 // --- /// LOC_Os05g33110.1 // endo-1,3;1,4-beta-D-glucanase precursor, putative, expressed // rgap // 11 // --- /// LOC_Os05g33110.2 // endo-1,3;1,4-beta-D-glucanase precursor, putative, expressed // rgap // 10 // --- /// LOC_Os05g33110.3 // endo-1,3;1,4-beta-D-glucanase precursor, putative, expresse…	Os.6223.1.S1_at	11.2274	2.34214	0.208609	5.07053	0
	659	LOC_Os01g43710.1 // cytochrome P450 72A1, putative, expressed // rgap // 11 // --- /// NM_001050167 // Oryza sativa (japonica cultivar-group) Os01g0627500 (Os01g0627500) mRNA, complete cds. // refseq // 11 // ---	Os.6452.1.S1_at	11.1646	3.06785	0.274783	8.3852	0
	7216	AK103189 // Oryza sativa Japonica Group cDNA clone:J033121M18, full insert sequence. // gb // 9 // ---	Os.9301.1.S1_x_at	10.62	3.29969	0.310705	9.84701	0
	7215	AK103189 // Oryza sativa Japonica Group cDNA clone:J033121M18, full insert sequence. // gb // 10 // --- /// LOC_Os08g28670.1 // pathogenesis-related Bet v I family protein, putative, expressed // rgap // 10 // --- /// NM_001068198 // Oryza sativa (japonica cultivar-group) Os08g0374000 (Os08g0374000) mRNA, complete cds. // refseq // 10 // ---	Os.9301.1.S1_at	10.6177	3.55504	0.334821	11.7537	0
	19942	DQ865191 // Oryza sativa (japonica cultivar-group) fructose-1,6-bisphosphatase 2 mRNA, complete cds. // gb // 10 // --- /// LOC_Os05g36270.1 // fructose-1,6-bisphosphatase, putative, expressed // rgap // 11 // --- /// LOC_Os05g36270.2 // fructose-1,6-bisphosphatase, putative, expressed // rgap // 10 // --- /// LOC_Os05g36270.3 // fructose-1,6-bisphosphatase, putative, expressed // rgap // 10 // -…	Os.25619.1.S1_at	10.5517	1.90025	0.180089	3.73279	0
	14659	LOC_Os05g34830.1 // No apical meristem protein, putative, expressed // rgap // 10 // --- /// LOC_Os05g34830.2 // No apical meristem protein, putative, expressed // rgap // 10 // --- /// LOC_Os05g34830.3 // No apical meristem protein, putative, expressed // rgap // 10 // --- /// NM_001062118 // Oryza sativa (japonica cultivar-group) Os05g0421600 (Os05g0421600) mRNA, complete cds. // refseq // 10 /…	Os.37548.1.S1_at	10.3939	3.33829	0.321178	10.1141	0
	1262	AK058890 // Oryza sativa Japonica Group cDNA clone:001-007-D10, full insert sequence. // gb // 11 // --- /// LOC_Os02g07160.1 // glyoxalase family protein, putative, expressed // rgap // 11 // --- /// NM_001052545 // Oryza sativa (japonica cultivar-group) Os02g0168100 (Os02g0168100) mRNA, partial cds. // refseq // 11 // ---	Os.11995.1.S1_at	10.3806	2.30539	0.222087	4.94302	0
	21025	AK241900 // Oryza sativa Japonica Group cDNA, clone: J075023L05, full insert sequence. // gb // 0 // chr6:7259409-7262956(+) /// CT836253 // Oryza sativa (indica cultivar-group) cDNA clone:OSIGCRA109B24, full insert sequence. // gb // 0 // chr6:7259426-7262973(+) /// LOC_Os06g13220.1 // expressed protein // rgap // 0 // chr6:7259407-7263017(+) /// NM_001063798 // Oryza sativa (japonica cultivar-g…	OsAffx.27606.1.S1_at	10.308	1.81323	0.175906	3.51429	0
	1582	AK071469 // Oryza sativa Japonica Group cDNA clone:J023097J01, full insert sequence. // gb // 11 // --- /// LOC_Os05g30350.1 // Os5bglu22 - beta-glucosidase homologue, similar to G. max isohydroxyurate hydrolase, expressed // rgap // 11 // --- /// LOC_Os05g30350.2 // Os5bglu22 - beta-glucosidase homologue, similar to G. max isohydroxyurate hydrolase, expressed // rgap // 11 // --- /// NM_00106186…	Os.11830.1.S1_at	10.0898	3.69993	0.3667	12.9954	0
	1821	AK067831 // Oryza sativa Japonica Group cDNA clone:J013121M08, full insert sequence. // gb // 11 // --- /// LOC_Os08g42590.1 // mtN19, putative, expressed // rgap // 11 // --- /// LOC_Os08g42590.3 // mtN19, putative, expressed // rgap // 11 // --- /// NM_001068906 // Oryza sativa (japonica cultivar-group) Os08g0538600 (Os08g0538600) mRNA, complete cds. // refseq // 11 // ---	Os.11632.1.S1_at	10.0715	2.27863	0.226245	4.85216	0
	14909	LOC_Os07g14610.1 // IAA-amino acid hydrolase ILR1-like 6 precursor, putative, expressed // rgap // 11 // --- /// NM_001065830 // Oryza sativa (japonica cultivar-group) Os07g0249900 (Os07g0249900) mRNA, partial cds. // refseq // 10 // ---	Os.11833.1.S1_at	9.98428	2.74464	0.274896	6.70221	0
	8505	AK074025 // Oryza sativa Japonica Group cDNA clone:J033076L02, full insert sequence. // gb // 11 // --- /// LOC_Os01g43700.1 // cytochrome P450 72A1, putative, expressed // rgap // 11 // --- /// LOC_Os01g43700.2 // cytochrome P450 72A1, putative, expressed // rgap // 11 // --- /// NM_001050166 // Oryza sativa (japonica cultivar-group) Os01g0627400 (Os01g0627400) mRNA, complete cds. // refseq // 1…	Os.767.1.S1_at	9.98044	1.96134	0.196518	3.89422	0
	7700	AK065438 // Oryza sativa Japonica Group cDNA clone:J013025A05, full insert sequence. // gb // 11 // --- /// LOC_Os01g62970.1 // expressed protein // rgap // 11 // --- /// LOC_Os01g62970.2 // expressed protein // rgap // 11 // --- /// NM_001051341 // Oryza sativa (japonica cultivar-group) Os01g0848900 (Os01g0848900) mRNA, partial cds. // refseq // 11 // ---	Os.20863.1.S1_at	9.92271	2.79751	0.28193	6.95237	0
	1638	AK121935 // Oryza sativa Japonica Group cDNA clone:J033107A08, full insert sequence. // gb // 11 // --- /// LOC_Os09g33680.1 // Os9bglu31 - beta-glucosidase, dhurrinase, similar to G. max hydroxyisourate hydrolase, expressed // rgap // 11 // --- /// LOC_Os09g33680.2 // Os9bglu31 - beta-glucosidase, dhurrinase, similar to G. max hydroxyisourate hydrolase, expressed // rgap // 11 // --- /// NM_0010…	Os.9105.1.S1_at	9.90451	2.47023	0.249405	5.54132	0
	19564	AK065438 // Oryza sativa Japonica Group cDNA clone:J013025A05, full insert sequence. // gb // 0 // chr1:36479466-36482947(+) /// BGIOSSBCE003896.1 // --- // bgi_ris // 0 // chr1:36478635-36481464(+) /// BGIOSSFCE003975.1 // --- // bgi_ris // 0 // chr1:36479841-36481464(+) /// LOC_Os01g62970.1 // expressed protein // rgap // 0 // chr1:36479466-36483008(+) /// LOC_Os01g62970.2 // expressed protein …	Os.20863.2.S1_x_at	9.87102	2.69769	0.273294	6.48761	0
	3280	AK105773 // Oryza sativa Japonica Group cDNA clone:001-202-F01, full insert sequence. // gb // 11 // --- /// LOC_Os10g36980.1 // transposon protein, putative, unclassified, expressed // rgap // 11 // --- /// NM_001071586 // Oryza sativa (japonica cultivar-group) Os10g0513900 (Os10g0513900) mRNA, complete cds. // refseq // 11 // ---	Os.17865.1.S1_at	9.60141	3.49015	0.363504	11.2367	0
	16666	AK067056 // Oryza sativa Japonica Group cDNA clone:J013088M21, full insert sequence. // gb // 9 // --- /// LOC_Os01g45250.1 // DUF1645 domain containing protein, putative, expressed // rgap // 9 // --- /// NM_001050210 // Oryza sativa (japonica cultivar-group) Os01g0639600 (Os01g0639600) mRNA, complete cds. // refseq // 9 // ---	Os.7206.1.S1_at	9.58684	2.91242	0.303794	7.52882	0
	23647	LOC_Os06g13190.1 // expressed protein // rgap // 11 // ---	OsAffx.27605.1.S1_s_at	9.49179	2.33271	0.245761	5.03752	0
	6455	LOC_Os04g37490.1 // oxidoreductase, aldo/keto reductase family protein, putative, expressed // rgap // 11 // --- /// NM_001059453 // Oryza sativa (japonica cultivar-group) Os04g0447700 (Os04g0447700) mRNA, complete cds. // refseq // 11 // ---	Os.11816.1.S1_at	9.3599	3.63669	0.388539	12.4381	0
	11492	AJ508916 // Oryza sativa (japonica cultivar-group) mRNA for gamma-glutamylcysteine synthetase (gcs gene). // gb // 11 // --- /// LOC_Os05g03820.1 // glutamate--cysteine ligase, chloroplast precursor, putative, expressed // rgap // 11 // --- /// LOC_Os05g03820.2 // glutamate--cysteine ligase, chloroplast precursor, putative, expressed // rgap // 11 // --- /// LOC_Os05g03820.3 // glutamate--cystein…	Os.12568.1.S1_at	9.26798	2.23814	0.241492	4.71789	0
	513	AF402797 // Oryza sativa (japonica cultivar-group) clone C12085_1A putative glutathione S-transferase OsGSTU10 mRNA, complete cds. // gb // 10 // --- /// LOC_Os10g38780.1 // glutathione S-transferase, putative, expressed // rgap // 11 // --- /// NM_001071677 // Oryza sativa (japonica cultivar-group) Os10g0531400 (Os10g0531400) mRNA, complete cds. // refseq // 11 // ---	Os.9101.1.S1_at	9.21423	2.97726	0.323115	7.87487	0
	941	AF237487 // Oryza sativa XIG mRNA, complete cds. // gb // 11 // --- /// LOC_Os03g17480.1 // IN2-1 protein, putative, expressed // rgap // 11 // --- /// NM_001056287 // Oryza sativa (japonica cultivar-group) Os03g0283200 (Os03g0283200) mRNA, complete cds. // refseq // 11 // ---	Os.2376.1.S1_at	9.14808	4.03549	0.44113	16.3985	0
	2085	AK101912 // Oryza sativa Japonica Group cDNA clone:J033071G08, full insert sequence. // gb // 11 // --- /// LOC_Os08g01760.1 // dehydrogenase, putative, expressed // rgap // 11 // --- /// NM_001067344 // Oryza sativa (japonica cultivar-group) Os08g0109200 (Os08g0109200) mRNA, complete cds. // refseq // 11 // ---	Os.11284.1.S1_at	9.0511	2.14085	0.236529	4.41022	0
	7018	LOC_Os04g57720.1 // OsRR6 type-A response regulator, expressed // rgap // 11 // --- /// NM_001060766 // Oryza sativa (japonica cultivar-group) Os04g0673300 (Os04g0673300) mRNA, complete cds. // refseq // 11 // ---	Os.24952.1.S1_at	8.95578	2.15901	0.241075	4.46609	0
	586	AF402799 // Oryza sativa (japonica cultivar-group) clone RICS11381A putative glutathione S-transferase OsGSTU12 mRNA, complete cds. // gb // 11 // --- /// LOC_Os10g38360.1 // glutathione S-transferase, putative, expressed // rgap // 11 // --- /// NM_001071654 // Oryza sativa (japonica cultivar-group) Os10g0527800 (Os10g0527800) mRNA, complete cds. // refseq // 11 // ---	Os.13015.1.S1_at	8.66343	3.36156	0.388017	10.2785	0
	789	AK064252 // Oryza sativa Japonica Group cDNA clone:002-105-C06, full insert sequence. // gb // 11 // --- /// AY341827 // Oryza sativa (japonica cultivar-group) AP2 domain-containing protein AP29 mRNA, complete cds. // gb // 11 // --- /// LOC_Os08g42550.1 // AP2 domain containing protein, expressed // rgap // 11 // --- /// LOC_Os08g42550.3 // AP2 domain containing protein, expressed // rgap // 11 …	Os.7329.1.S1_s_at	8.62373	1.93715	0.224631	3.8295	0
	17821	AK120579 // Oryza sativa Japonica Group cDNA clone:J013135J09, full insert sequence. // gb // 11 // --- /// LOC_Os03g12890.1 // aminotransferase domain containing protein, putative, expressed // rgap // 11 // --- /// LOC_Os03g12890.2 // aminotransferase domain containing protein, putative, expressed // rgap // 11 // --- /// LOC_Os03g12890.3 // aminotransferase domain containing protein, putative,…	Os.10150.1.S1_at	8.60304	1.9694	0.22892	3.91606	0
	13379	NM_001071343 // Oryza sativa (japonica cultivar-group) Os10g0467000 (Os10g0467000) mRNA, complete cds. // refseq // 11 // ---	Os.55256.1.S1_at	8.55499	1.75621	0.205285	3.3781	0
	8691	AK067320 // Oryza sativa Japonica Group cDNA clone:J013106P10, full insert sequence. // gb // 11 // --- /// LOC_Os01g01280.1 // expressed protein // rgap // 11 // --- /// NM_001048282 // Oryza sativa (japonica cultivar-group) Os01g0102300 (Os01g0102300) mRNA, complete cds. // refseq // 11 // ---	Os.7527.1.S1_at	8.51821	3.17372	0.37258	9.02368	0
	1290	BGIOSSBCE020579.1 // --- // bgi_ris // 9 // --- /// BGIOSSFCE020842.1 // --- // bgi_ris // 9 // --- /// CT830617 // Oryza sativa (indica cultivar-group) cDNA clone:OSIGCSA016G08, full insert sequence. // gb // 11 // --- /// LOC_Os06g36560.1 // inositol oxygenase, putative, expressed // rgap // 11 // --- /// LOC_Os06g36560.2 // inositol oxygenase, putative, expressed // rgap // 11 // --- /// NM_00…	Os.6345.1.S1_at	8.51152	2.15224	0.252862	4.44517	0
	18174	AK287842 // Oryza sativa Japonica Group cDNA, clone: J065194J09, full insert sequence. // gb // 11 // --- /// LOC_Os01g37630.1 // esterase, putative, expressed // rgap // 11 // ---	Os.6157.1.S1_at	8.47094	2.99188	0.353193	7.9551	0
	11902	LOC_Os06g09220.1 // cytochrome P450 72A1, putative, expressed // rgap // 11 // --- /// NM_001063566 // Oryza sativa (japonica cultivar-group) Os06g0191800 (Os06g0191800) mRNA, partial cds. // refseq // 11 // ---	Os.54734.1.S1_at	8.26707	2.14619	0.259607	4.42658	0
	16863	AK101084 // Oryza sativa Japonica Group cDNA clone:J033024I08, full insert sequence. // gb // 11 // --- /// LOC_Os01g16146.1 // phenazine biosynthesis protein, putative, expressed // rgap // 11 // --- /// NM_001049214 // Oryza sativa (japonica cultivar-group) Os01g0266500 (Os01g0266500) mRNA, complete cds. // refseq // 11 // ---	Os.20404.1.S1_at	8.23368	2.42947	0.295066	5.38697	0
	1829	AK065241 // Oryza sativa Japonica Group cDNA clone:J013002I09, full insert sequence. // gb // 11 // --- /// LOC_Os07g05570.1 // ERD4 protein, putative, expressed // rgap // 11 // --- /// LOC_Os07g05570.2 // ERD4 protein, putative, expressed // rgap // 10 // --- /// NM_001065433 // Oryza sativa (japonica cultivar-group) Os07g0150100 (Os07g0150100) mRNA, complete cds. // refseq // 11 // ---	Os.4890.1.S1_at	8.20377	1.6557	0.201822	3.15076	0
	19907	LOC_Os10g32940.1 // expressed protein // rgap // 11 // --- /// NM_001071343 // Oryza sativa (japonica cultivar-group) Os10g0467000 (Os10g0467000) mRNA, complete cds. // refseq // 11 // ---	OsAffx.30647.1.S1_x_at	8.18553	1.87098	0.228572	3.65781	0
	8708	LOC_Os07g49114.1 // wound-induced protein WI12, putative, expressed // rgap // 11 // --- /// NM_001067252 // Oryza sativa (japonica cultivar-group) Os07g0691300 (Os07g0691300) mRNA, complete cds. // refseq // 11 // ---	Os.34960.1.S1_at	8.17204	2.89591	0.354368	7.44314	0
	4303	LOC_Os03g50130.1 // microsomal glutathione S-transferase 3, putative, expressed // rgap // 11 // --- /// LOC_Os03g50130.2 // microsomal glutathione S-transferase 3, putative, expressed // rgap // 11 // --- /// NM_001057577 // Oryza sativa (japonica cultivar-group) Os03g0709000 (Os03g0709000) mRNA, complete cds. // refseq // 11 // ---	Os.8549.1.S1_at	8.09194	2.42357	0.299504	5.36497	0
	2837	BGIOSSFCE019753.1 // --- // bgi_ris // 9 // --- /// EU146301 // Oryza sativa (japonica cultivar-group) cultivar Nipponbare OPR-1 mRNA, complete cds. // gb // 9 // --- /// LOC_Os06g11210.1 // 12-oxophytodienoate reductase, putative, expressed // rgap // 11 // --- /// NM_001063675 // Oryza sativa (japonica cultivar-group) Os06g0215600 (Os06g0215600) mRNA, complete cds. // refseq // 11 // ---	Os.47914.1.S1_at	8.0661	2.82216	0.34988	7.07223	0
	17950	AK242068 // Oryza sativa Japonica Group cDNA, clone: J075131A06, full insert sequence. // gb // 9 // --- /// LOC_Os03g08900.1 // MATE efflux family protein, putative, expressed // rgap // 9 // ---	Os.43896.1.S1_at	8.05036	2.18323	0.271196	4.54168	0
	4333	AK119320 // Oryza sativa Japonica Group cDNA clone:001-130-H10, full insert sequence. // gb // 11 // --- /// LOC_Os02g49720.1 // aldehyde dehydrogenase, putative, expressed // rgap // 11 // --- /// LOC_Os02g49720.2 // aldehyde dehydrogenase, putative, expressed // rgap // 11 // --- /// LOC_Os02g49720.3 // aldehyde dehydrogenase, putative, expressed // rgap // 11 // --- /// LOC_Os02g49720.4 // ald…	Os.313.2.S2_at	7.9957	3.0562	0.382231	8.3178	0
	9949	AK063917 // Oryza sativa Japonica Group cDNA clone:001-123-B03, full insert sequence. // gb // 11 // --- /// LOC_Os03g42130.1 // gibberellin 20 oxidase 2, putative, expressed // rgap // 11 // --- /// NM_001057204 // Oryza sativa (japonica cultivar-group) Os03g0618300 (Os03g0618300) mRNA, complete cds. // refseq // 11 // ---	Os.21103.1.S1_x_at	7.97443	3.46839	0.434939	11.0685	0
	503	AB001882 // Oryza sativa Japonica Group mRNA for zinc finger protein, complete cds, clone:C60910. // gb // 11 // --- /// AK101822 // Oryza sativa Japonica Group cDNA clone:J033067J11, full insert sequence. // gb // 10 // --- /// LOC_Os03g22770.1 // CCT/B-box zinc finger protein, putative, expressed // rgap // 11 // --- /// LOC_Os03g22770.2 // CCT/B-box zinc finger protein, putative, expressed // …	Os.3395.1.S1_at	7.92245	1.86675	0.235628	3.64709	0
	13392	AK105198 // Oryza sativa Japonica Group cDNA clone:001-107-G06, full insert sequence. // gb // 11 // --- /// LOC_Os10g22310.1 // glutathione S-transferase GST 26, putative, expressed // rgap // 11 // --- /// LOC_Os10g22310.2 // glutathione S-transferase GST 26, putative, expressed // rgap // 11 // --- /// NM_001070983 // Oryza sativa (japonica cultivar-group) Os10g0368100 (Os10g0368100) mRNA, par…	Os.46885.1.S1_at	7.89838	2.82254	0.357357	7.07408	0
	1104	AK069768 // Oryza sativa Japonica Group cDNA clone:J023030K20, full insert sequence. // gb // 11 // --- /// LOC_Os02g57260.1 // 3-ketoacyl-CoA thiolase, peroxisomal precursor, putative, expressed // rgap // 11 // --- /// NM_001055058 // Oryza sativa (japonica cultivar-group) Os02g0817700 (Os02g0817700) mRNA, complete cds. // refseq // 11 // ---	Os.8733.1.S1_at	7.88219	1.66331	0.211022	3.16743	0
	20643	AK059185 // Oryza sativa Japonica Group cDNA clone:001-023-G08, full insert sequence. // gb // 10 // --- /// BGIOSSFCE010256.1 // --- // bgi_ris // 11 // --- /// LOC_Os03g20949.1 // phospholipid-transporting ATPase, putative, expressed // rgap // 11 // --- /// NM_001056523 // Oryza sativa (japonica cultivar-group) Os03g0326000 (Os03g0326000) mRNA, partial cds. // refseq // 11 // ---	OsAffx.3286.1.S1_x_at	7.8792	1.7584	0.22317	3.38324	0
	4383	AK066075 // Oryza sativa Japonica Group cDNA clone:J013057B08, full insert sequence. // gb // 11 // --- /// LOC_Os06g03930.1 // cytochrome P450 86A1, putative, expressed // rgap // 11 // --- /// NM_001063220 // Oryza sativa (japonica cultivar-group) Os06g0129900 (Os06g0129900) mRNA, complete cds. // refseq // 11 // ---	Os.4291.1.S1_at	7.84229	1.68491	0.214849	3.2152	0
	6578	AK103832 // Oryza sativa Japonica Group cDNA clone:J033148A21, full insert sequence. // gb // 11 // --- /// LOC_Os02g28220.1 // transferase family protein, putative, expressed // rgap // 11 // --- /// NM_001053392 // Oryza sativa (japonica cultivar-group) Os02g0484200 (Os02g0484200) mRNA, complete cds. // refseq // 11 // ---	Os.8902.1.S1_at	7.79307	3.28633	0.421698	9.75626	0
	658	LOC_Os01g43710.1 // cytochrome P450 72A1, putative, expressed // rgap // 11 // --- /// NM_001050167 // Oryza sativa (japonica cultivar-group) Os01g0627500 (Os01g0627500) mRNA, complete cds. // refseq // 11 // ---	Os.6452.2.A1_a_at	7.77672	2.49425	0.320733	5.63435	0
	856	AY271618 // Oryza sativa (indica cultivar-group) PDR-type ABC transporter 9 mRNA, complete cds. // gb // 11 // --- /// BGIOSSBCE002394.1 // --- // bgi_ris // 11 // --- /// BGIOSSFCE002471.1 // --- // bgi_ris // 11 // --- /// LOC_Os01g42380.1 // pleiotropic drug resistance protein, putative, expressed // rgap // 11 // --- /// NM_001050074 // Oryza sativa (japonica cultivar-group) Os01g0609300 (Os0…	Os.467.1.S1_a_at	7.69881	1.95306	0.253683	3.87194	0
	1732	AK067930 // Oryza sativa Japonica Group cDNA clone:J013127E08, full insert sequence. // gb // 11 // --- /// BGIOSSBCE002756.1 // --- // bgi_ris // 11 // --- /// LOC_Os01g47690.1 // metallo-beta-lactamase family protein, putative, expressed // rgap // 11 // --- /// NM_001050342 // Oryza sativa (japonica cultivar-group) Os01g0667200 (Os01g0667200) mRNA, complete cds. // refseq // 11 // ---	Os.8765.1.S1_a_at	7.69243	1.85597	0.241272	3.61995	0
	6088	CT829131 // Oryza sativa (indica cultivar-group) cDNA clone:OSIGCSN022I03, full insert sequence. // gb // 11 // --- /// CT829133 // Oryza sativa (indica cultivar-group) cDNA clone:OSIGCSN061I09, full insert sequence. // gb // 11 // --- /// LOC_Os01g19940.1 // expressed protein // rgap // 11 // --- /// NM_001049376 // Oryza sativa (japonica cultivar-group) Os01g0305200 (Os01g0305200) mRNA, partial…	Os.8545.1.S1_s_at	7.68615	1.97757	0.25729	3.93828	0
	23420	LOC_Os04g44250.1 // cytokinin-O-glucosyltransferase 3, putative, expressed // rgap // 11 // ---	OsAffx.4084.1.S1_at	7.68062	2.32463	0.302662	5.00936	0
	7119	LOC_Os09g25290.1 // methyladenine glycosylase, putative, expressed // rgap // 11 // --- /// NM_001069731 // Oryza sativa (japonica cultivar-group) Os09g0420300 (Os09g0420300) mRNA, complete cds. // refseq // 11 // ---	Os.12965.1.S1_at	7.66453	2.28028	0.29751	4.85771	0
	10388	LOC_Os03g16940.1 // glyoxalase family protein, putative, expressed // rgap // 11 // --- /// NM_001056255 // Oryza sativa (japonica cultivar-group) Os03g0277500 (Os03g0277500) mRNA, complete cds. // refseq // 11 // ---	Os.16041.1.S1_at	7.60684	1.64324	0.216022	3.12367	0
	24838	AK242122 // Oryza sativa Japonica Group cDNA, clone: J075147K24, full insert sequence. // gb // 11 // --- /// LOC_Os12g17804.1 // hypothetical protein // rgap // 11 // ---	Os.39684.2.S1_x_at	7.55795	3.50821	0.464174	11.3783	0
	2749	AK070583 // Oryza sativa Japonica Group cDNA clone:J023062O12, full insert sequence. // gb // 11 // --- /// LOC_Os01g28680.1 // WD domain, G-beta repeat domain containing protein, expressed // rgap // 11 // --- /// LOC_Os01g28680.12 // WD domain, G-beta repeat domain containing protein, expressed // rgap // 11 // --- /// LOC_Os01g28680.2 // WD domain, G-beta repeat domain containing protein, expr…	Os.9116.1.S1_at	7.38783	3.5414	0.479356	11.6431	0
	14208	AK059185 // Oryza sativa Japonica Group cDNA clone:001-023-G08, full insert sequence. // gb // 11 // --- /// LOC_Os03g20949.1 // phospholipid-transporting ATPase, putative, expressed // rgap // 11 // --- /// NM_001056523 // Oryza sativa (japonica cultivar-group) Os03g0326000 (Os03g0326000) mRNA, partial cds. // refseq // 11 // ---	Os.25243.1.A1_at	7.23612	1.70851	0.236109	3.26824	0
	8876	LOC_Os03g55980.1 // expressed protein // rgap // 11 // --- /// NM_001057933 // Oryza sativa (japonica cultivar-group) Os03g0769700 (Os03g0769700) mRNA, complete cds. // refseq // 11 // ---	Os.11256.1.S1_at	7.20821	1.81817	0.252236	3.52634	0
	9990	BGIOSSFCE032221.1 // --- // bgi_ris // 9 // --- /// LOC_Os11g14910.1 // NADP-dependent oxidoreductase, putative, expressed // rgap // 11 // --- /// NM_001074163 // Oryza sativa (japonica cultivar-group) Os11g0255500 (Os11g0255500) mRNA, complete cds. // refseq // 11 // ---	Os.56946.1.S1_at	7.1625	2.13463	0.298028	4.39124	0
	14043	NM_001065646 // Oryza sativa (japonica cultivar-group) Os07g0194300 (Os07g0194300) mRNA, complete cds. // refseq // 11 // ---	Os.51360.1.S1_at	7.15459	2.11711	0.295909	4.33824	0
	846	AK059153 // Oryza sativa Japonica Group cDNA clone:001-023-B12, full insert sequence. // gb // 11 // --- /// AK111759 // Oryza sativa Japonica Group cDNA clone:J023055E16, full insert sequence. // gb // 11 // --- /// AY525368 // Oryza sativa (japonica cultivar-group) zinc finger protein LSD1 mRNA, complete cds. // gb // 11 // --- /// BGIOSSFCE025071.1 // --- // bgi_ris // 11 // --- /// CT832472 /…	Os.12372.1.S1_s_at	7.11786	1.96521	0.276095	3.90468	0
	17727	CT831377 // Oryza sativa (indica cultivar-group) cDNA clone:OSIGCRN119H17, full insert sequence. // gb // 11 // --- /// LOC_Os02g34970.1 // no apical meristem protein, putative, expressed // rgap // 11 // ---	Os.47735.1.S1_at	7.09001	2.35607	0.332308	5.11973	0
	3872	LOC_Os01g24030.1 // AMP-binding enzyme, putative, expressed // rgap // 11 // --- /// LOC_Os01g24030.2 // AMP-binding enzyme, putative, expressed // rgap // 10 // --- /// NM_001049492 // Oryza sativa (japonica cultivar-group) Os01g0342900 (Os01g0342900) mRNA, complete cds. // refseq // 11 // ---	Os.12934.1.S1_at	7.08209	2.98186	0.421042	7.90004	0
	16740	AK120159 // Oryza sativa Japonica Group cDNA clone:J013030H09, full insert sequence. // gb // 0 // chr8:9627602-9631714(-) /// LOC_Os08g15840.1 // ankyrin repeat-rich protein, putative, expressed // rgap // 0 // chr8:9627598-9631714(-) /// LOC_Os08g15840.2 // ankyrin repeat-rich protein, putative, expressed // rgap // 0 // chr8:9627598-9631714(-) /// LOC_Os08g15840.4 // ankyrin repeat-rich protei…	Os.5876.2.S1_at	7.06358	1.70326	0.241132	3.25635	0
	16468	LOC_Os04g49980.1 // late embryogenesis abundant group 1, putative, expressed // rgap // 11 // ---	Os.6618.1.S1_at	7.05593	1.94752	0.276012	3.85711	0
	14278	AK103553 // Oryza sativa Japonica Group cDNA clone:J033132F18, full insert sequence. // gb // 10 // --- /// BGIOSSBCE013521.1 // --- // bgi_ris // 9 // --- /// LOC_Os04g27060.1 // oxidoreductase, aldo/keto reductase family protein, putative, expressed // rgap // 11 // --- /// NM_001059032 // Oryza sativa (japonica cultivar-group) Os04g0339400 (Os04g0339400) mRNA, complete cds. // refseq // 10 // …	Os.11266.1.S1_at	6.81598	4.43207	0.650246	21.5867	0
	21446	BGIOSSFCE001178.1 // --- // bgi_ris // 11 // ---	OsAffx.11075.1.S1_x_at	6.73065	2.16011	0.320936	4.46949	0
	3217	AK073459 // Oryza sativa Japonica Group cDNA clone:J033040L10, full insert sequence. // gb // 11 // --- /// AK105845 // Oryza sativa Japonica Group cDNA clone:001-203-G03, full insert sequence. // gb // 11 // --- /// AK120517 // Oryza sativa Japonica Group cDNA clone:J013124C05, full insert sequence. // gb // 11 // --- /// CT831629 // Oryza sativa (indica cultivar-group) cDNA clone:OSIGCRA106E14,…	Os.17294.1.S1_a_at	6.69624	2.1198	0.316566	4.34633	0
	13393	AK105198 // Oryza sativa Japonica Group cDNA clone:001-107-G06, full insert sequence. // gb // 11 // --- /// LOC_Os10g22310.1 // glutathione S-transferase GST 26, putative, expressed // rgap // 11 // --- /// LOC_Os10g22310.2 // glutathione S-transferase GST 26, putative, expressed // rgap // 11 // --- /// NM_001070983 // Oryza sativa (japonica cultivar-group) Os10g0368100 (Os10g0368100) mRNA, par…	Os.46885.1.S1_x_at	6.69336	1.76091	0.263083	3.38913	0
	1382	AK100342 // Oryza sativa Japonica Group cDNA clone:J023082B09, full insert sequence. // gb // 11 // --- /// NM_001058053 // Oryza sativa (japonica cultivar-group) Os03g0790900 (Os03g0790900) mRNA, partial cds. // refseq // 11 // ---	Os.15575.1.S1_at	6.67695	2.2289	0.33382	4.68777	0
	8037	AK106938 // Oryza sativa Japonica Group cDNA clone:002-119-C12, full insert sequence. // gb // 11 // ---	Os.46861.1.A1_at	6.66845	1.64982	0.247406	3.13794	0
	21156	AK243213 // Oryza sativa Japonica Group cDNA, clone: J100042N09, full insert sequence. // gb // 11 // --- /// LOC_Os06g47530.1 // TKL_IRAK_DUF26-lh.6 - DUF26 kinases have homology to DUF26 containing loci, expressed // rgap // 11 // ---	OsAffx.28152.1.S1_s_at	6.66021	2.20176	0.330584	4.6004	0
	6471	AK121363 // Oryza sativa Japonica Group cDNA clone:J023124N01, full insert sequence. // gb // 11 // --- /// LOC_Os01g72130.1 // glutathione S-transferase, putative, expressed // rgap // 10 // --- /// NM_001051936 // Oryza sativa (japonica cultivar-group) Os01g0949700 (Os01g0949700) mRNA, complete cds. // refseq // 11 // ---	Os.24890.1.S2_at	6.65753	2.5165	0.377993	5.72193	0
	15385	AK121673 // Oryza sativa Japonica Group cDNA clone:J033068C09, full insert sequence. // gb // 9 // --- /// LOC_Os04g50970.1 // seed specific protein Bn15D1B, putative, expressed // rgap // 11 // --- /// NM_001060275 // Oryza sativa (japonica cultivar-group) Os04g0598000 (Os04g0598000) mRNA, complete cds. // refseq // 9 // ---	Os.12352.1.S1_at	6.59789	1.92877	0.292332	3.80732	0
	9638	AK069394 // Oryza sativa Japonica Group cDNA clone:J023014D12, full insert sequence. // gb // 11 // --- /// LOC_Os03g25490.1 // cytochrome P450 72A1, putative, expressed // rgap // 11 // --- /// LOC_Os03g25490.2 // cytochrome P450 72A1, putative, expressed // rgap // 11 // --- /// NM_001056737 // Oryza sativa (japonica cultivar-group) Os03g0371000 (Os03g0371000) mRNA, partial cds. // refseq // 11…	Os.34992.1.S1_at	6.5727	2.93865	0.447099	7.66692	0
	7544	LOC_Os10g38470.1 // glutathione S-transferase, putative, expressed // rgap // 11 // --- /// NM_001071656 // Oryza sativa (japonica cultivar-group) Os10g0528100 (Os10g0528100) mRNA, complete cds. // refseq // 11 // ---	Os.5441.1.S1_at	6.50885	2.20486	0.338748	4.61029	0
	598	AF402792 // Oryza sativa (japonica cultivar-group) clone C61372_1A putative glutathione S-transferase OsGSTZ2 mRNA, complete cds. // gb // 11 // --- /// AK065921 // Oryza sativa Japonica Group cDNA clone:J013048G20, full insert sequence. // gb // 11 // --- /// AK073415 // Oryza sativa Japonica Group cDNA clone:J033043B09, full insert sequence. // gb // 11 // --- /// CT832859 // Oryza sativa (indi…	Os.9466.1.S1_a_at	6.43811	3.06053	0.475377	8.34278	0
	1276	AK105093 // Oryza sativa Japonica Group cDNA clone:001-100-A01, full insert sequence. // gb // 11 // --- /// LOC_Os04g26920.2 // oxidoreductase, aldo/keto reductase family protein, putative, expressed // rgap // 11 // --- /// LOC_Os04g26920.3 // oxidoreductase, aldo/keto reductase family protein, putative, expressed // rgap // 11 // --- /// NM_001059030 // Oryza sativa (japonica cultivar-group) O…	Os.11837.1.S1_at	6.42193	3.0021	0.467476	8.01164	0
	18563	BGIOSSBCE002813.1 // --- // bgi_ris // 11 // --- /// LOC_Os01g48580.1 // ubiquitin-conjugating enzyme E2, putative // rgap // 11 // --- /// Os01g0677500 // --- // rapdb // 10 // ---	OsAffx.21504.1.S1_at	6.39243	1.9003	0.297273	3.7329	0
	4191	AK102315 // Oryza sativa Japonica Group cDNA clone:J033090F06, full insert sequence. // gb // 11 // --- /// BGIOSSFCE021381.1 // --- // bgi_ris // 11 // --- /// LOC_Os06g45100.1 // FAD binding domain of DNA photolyase domain containing protein, expressed // rgap // 11 // --- /// NM_001064813 // Oryza sativa (japonica cultivar-group) Os06g0661800 (Os06g0661800) mRNA, complete cds. // refseq // 11 …	Os.53365.1.S1_at	6.33667	1.63068	0.257339	3.09658	0
	21450	LOC_Os09g34230.1 // UDP-glucoronosyl/UDP-glucosyl transferase, putative, expressed // rgap // 11 // ---	OsAffx.30138.1.S1_at	6.32594	2.3618	0.373352	5.14012	0
	4781	LOC_Os10g37110.1 // transposon protein, putative, unclassified, expressed // rgap // 9 // --- /// NM_001071591 // Oryza sativa (japonica cultivar-group) Os10g0515200 (Os10g0515200) mRNA, complete cds. // refseq // 9 // ---	Os.22726.1.A1_at	6.32481	1.70386	0.269394	3.25772	0
	21063	CT835280 // Oryza sativa (indica cultivar-group) cDNA clone:OSIGCSN071J14, full insert sequence. // gb // 9 // --- /// LOC_Os03g09940.1 // sulfate transporter, putative, expressed // rgap // 11 // ---	OsAffx.3180.1.S1_at	6.21971	2.3044	0.3705	4.93962	0
	1773	CT831438 // Oryza sativa (indica cultivar-group) cDNA clone:OSIGCSN050I07, full insert sequence. // gb // 11 // --- /// LOC_Os08g23870.1 // late embryogenesis abundant group 1, putative, expressed // rgap // 11 // --- /// NM_001068093 // Oryza sativa (japonica cultivar-group) Os08g0327700 (Os08g0327700) mRNA, complete cds. // refseq // 11 // ---	Os.5325.1.S1_at	6.19082	2.3042	0.372197	4.93895	0
	18540	LOC_Os10g42210.1 // enoyl-CoA-hydratase, putative, expressed // rgap // 0 // chr10:22658334-22663014(-) /// NM_001071997 // Oryza sativa (japonica cultivar-group) Os10g0572700 (Os10g0572700) mRNA, complete cds. // refseq // 0 // chr10:22658715-22663014(-)	OsAffx.30751.2.S1_at	6.1789	2.73778	0.443085	6.67042	0
	7169	LOC_Os02g07690.1 // VQ domain containing protein, putative, expressed // rgap // 11 // --- /// NM_001052572 // Oryza sativa (japonica cultivar-group) Os02g0173200 (Os02g0173200) mRNA, complete cds. // refseq // 11 // ---	OsAffx.24153.1.S1_s_at	6.15868	1.80199	0.292594	3.48701	0
	6156	AK120795 // Oryza sativa Japonica Group cDNA clone:J023012D11, full insert sequence. // gb // 11 // --- /// LOC_Os04g47310.1 // expressed protein // rgap // 11 // --- /// NM_001060084 // Oryza sativa (japonica cultivar-group) Os04g0560700 (Os04g0560700) mRNA, complete cds. // refseq // 11 // ---	Os.11940.1.S1_at	6.13816	1.75535	0.285974	3.37608	0
	25168	LOC_Os09g28160.1 // phosphate carrier protein, mitochondrial precursor, putative, expressed // rgap // 11 // ---	Os.23183.1.S1_at	6.13483	3.23558	0.527412	9.41907	0
	16999	AK102452 // Oryza sativa Japonica Group cDNA clone:J033093P08, full insert sequence. // gb // 10 // --- /// LOC_Os04g52280.1 // dehydrogenase, putative, expressed // rgap // 11 // --- /// NM_001060383 // Oryza sativa (japonica cultivar-group) Os04g0612700 (Os04g0612700) mRNA, complete cds. // refseq // 10 // ---	Os.32904.1.S1_at	6.09756	2.69383	0.441789	6.47031	0
	11493	AJ508916 // Oryza sativa (japonica cultivar-group) mRNA for gamma-glutamylcysteine synthetase (gcs gene). // gb // 10 // --- /// AK242792 // Oryza sativa Japonica Group cDNA, clone: J090057P22, full insert sequence. // gb // 9 // --- /// LOC_Os05g03820.1 // glutamate--cysteine ligase, chloroplast precursor, putative, expressed // rgap // 11 // --- /// LOC_Os05g03820.2 // glutamate--cysteine ligas…	Os.12568.1.S1_x_at	6.08986	1.62007	0.266027	3.0739	0
	24546	CF313088 // /DB_XREF=HD--01-B13.b1 /CLONE=HD--01-B13 // gb // --- // --- /// CF313089 // /DB_XREF=HD--01-B13.g1 /CLONE=HD--01-B13 // gb // --- // --- /// CF314031 // /DB_XREF=HD--02-G12.b1 /CLONE=HD--02-G12 // gb // --- // --- /// CF314032 // /DB_XREF=HD--02-G12.g1 /CLONE=HD--02-G12 // gb // --- // --- /// CF314870 // /DB_XREF=HD--03-J05.g1 /CLONE=HD--03-J05 // gb // --- // --- /// CF317575 // /D…	Os.39684.1.S1_at	6.07288	3.0492	0.502101	8.27752	0
	13500	NM_001072840 // Oryza sativa (japonica cultivar-group) Os12g0178800 (Os12g0178800) mRNA, complete cds. // refseq // 11 // ---	Os.51786.1.S1_at	6.03466	1.81294	0.300421	3.51358	0
	1493	AK067080 // Oryza sativa Japonica Group cDNA clone:J013096P10, full insert sequence. // gb // 10 // --- /// LOC_Os11g04409.1 // expressed protein // rgap // 11 // --- /// LOC_Os11g04409.2 // expressed protein // rgap // 11 // ---	Os.4757.1.S2_at	6.03175	3.15288	0.522714	8.8943	0
	12080	LOC_Os02g09510.1 // limonoid UDP-glucosyltransferase, putative, expressed // rgap // 11 // --- /// NM_001052668 // Oryza sativa (japonica cultivar-group) Os02g0188000 (Os02g0188000) mRNA, complete cds. // refseq // 11 // ---	Os.12550.1.S1_s_at	5.97296	2.43797	0.408168	5.4188	0
	2932	BGIOSSFCE014392.1 // --- // bgi_ris // 9 // --- /// CT832738 // Oryza sativa (indica cultivar-group) cDNA clone:OSIGCRA106A10, full insert sequence. // gb // 10 // --- /// LOC_Os04g37710.1 // serine hydrolase domain containing protein, expressed // rgap // 11 // --- /// NM_001059471 // Oryza sativa (japonica cultivar-group) Os04g0450100 (Os04g0450100) mRNA, complete cds. // refseq // 11 // ---	Os.5495.1.S1_at	5.96302	2.06174	0.345754	4.17489	0
	18622	AK069394 // Oryza sativa Japonica Group cDNA clone:J023014D12, full insert sequence. // gb // 0 // chr3:14558009-14560532(+) /// BGIOSSFCE010558.1 // --- // bgi_ris // 0 // chr3:14558036-14560376(+) /// LOC_Os03g25490.1 // cytochrome P450 72A1, putative, expressed // rgap // 0 // chr3:14558009-14560532(+) /// LOC_Os03g25490.2 // cytochrome P450 72A1, putative, expressed // rgap // 0 // chr3:14558…	Os.34992.2.S1_x_at	5.94904	2.50497	0.421071	5.67636	0
	872	AY333185 // Oryza sativa (japonica cultivar-group) drought-resistant protein mRNA, complete cds. // gb // 11 // --- /// LOC_Os01g50700.1 // dehydrin family protein, expressed // rgap // 11 // --- /// NM_001050530 // Oryza sativa (japonica cultivar-group) Os01g0702500 (Os01g0702500) mRNA, complete cds. // refseq // 11 // ---	Os.3419.1.S1_a_at	5.93627	2.22829	0.375369	4.6858	0
	1201	AK067670 // Oryza sativa Japonica Group cDNA clone:J013120E23, full insert sequence. // gb // 11 // --- /// AK120535 // Oryza sativa Japonica Group cDNA clone:J013128K04, full insert sequence. // gb // 11 // --- /// AK287967 // Oryza sativa Japonica Group cDNA, clone: J075068E20, full insert sequence. // gb // 11 // --- /// CT834601 // Oryza sativa (indica cultivar-group) cDNA clone:OSIGCRA107E15…	Os.38378.1.S1_a_at	5.93527	2.03897	0.343534	4.10952	0
	18342	AK287435 // Oryza sativa Japonica Group cDNA, clone: J043012O12, full insert sequence. // gb // 11 // --- /// LOC_Os10g34020.1 // glutathione S-transferase, putative, expressed // rgap // 11 // ---	Os.39228.1.S1_at	5.93289	2.30515	0.388538	4.9422	0
	18621	BGIOSSFCE010558.1 // --- // bgi_ris // 0 // chr3:14558036-14560376(+)	Os.34992.2.S1_at	5.92162	2.60996	0.440751	6.10487	0
	6173	AK060732 // Oryza sativa Japonica Group cDNA clone:001-032-A05, full insert sequence. // gb // 11 // --- /// AK064862 // Oryza sativa Japonica Group cDNA clone:J013000I03, full insert sequence. // gb // 11 // --- /// AK068933 // Oryza sativa Japonica Group cDNA clone:J023002N22, full insert sequence. // gb // 11 // --- /// BGIOSSFCE034075.1 // --- // bgi_ris // 11 // --- /// CT830288 // Oryza sat…	Os.17909.1.S1_a_at	5.89763	2.16891	0.36776	4.49684	0
	855	AF402795 // Oryza sativa (japonica cultivar-group) clone C10976_1A putative glutathione S-transferase OsGSTU8 mRNA, complete cds. // gb // 11 // --- /// LOC_Os10g38610.1 // glutathione S-transferase, putative, expressed // rgap // 11 // --- /// NM_001071664 // Oryza sativa (japonica cultivar-group) Os10g0529700 (Os10g0529700) mRNA, complete cds. // refseq // 11 // ---	Os.8868.1.S1_at	5.8746	1.77855	0.302753	3.43082	0
	22370	LOC_Os09g28160.1 // phosphate carrier protein, mitochondrial precursor, putative, expressed // rgap // 11 // --- /// NM_001069888 // Oryza sativa (japonica cultivar-group) Os09g0454600 (Os09g0454600) mRNA, complete cds. // refseq // 11 // ---	OsAffx.17942.1.S1_at	5.8233	2.61745	0.449478	6.13663	0
	24487	AK066425 // Oryza sativa Japonica Group cDNA clone:J013065E05, full insert sequence. // gb // 11 // --- /// LOC_Os02g07044.1 // rhodanese-like domain containing protein, putative, expressed // rgap // 11 // --- /// LOC_Os02g07044.2 // rhodanese-like domain containing protein, putative, expressed // rgap // 11 // --- /// NM_001052539 // Oryza sativa (japonica cultivar-group) Os02g0167100 (Os02g016…	Os.24993.1.A1_s_at	5.80922	2.50439	0.431106	5.67409	0
	2911	AK122029 // Oryza sativa Japonica Group cDNA clone:J033112F11, full insert sequence. // gb // 11 // --- /// CT833826 // Oryza sativa (indica cultivar-group) cDNA clone:OSIGCRA114E09, full insert sequence. // gb // 10 // --- /// CT833827 // Oryza sativa (indica cultivar-group) cDNA clone:OSIGCRA121A16, full insert sequence. // gb // 11 // --- /// NM_001055142 // Oryza sativa (japonica cultivar-gro…	Os.4723.1.S1_a_at	5.8009	2.46991	0.425781	5.5401	0
	2223	AK070251 // Oryza sativa Japonica Group cDNA clone:J023041E09, full insert sequence. // gb // 11 // --- /// CT834511 // Oryza sativa (indica cultivar-group) cDNA clone:OSIGCRA106M03, full insert sequence. // gb // 9 // --- /// LOC_Os01g65680.1 // 4,5-DOPA dioxygenase extradiol, putative, expressed // rgap // 11 // --- /// NM_001051517 // Oryza sativa (japonica cultivar-group) Os01g0878800 (Os01g0…	Os.10240.1.S1_at	5.80049	1.75927	0.303297	3.38527	0
	4270	LOC_Os03g04080.1 // expressed protein // rgap // 11 // --- /// NM_001055408 // Oryza sativa (japonica cultivar-group) Os03g0133100 (Os03g0133100) mRNA, complete cds. // refseq // 11 // ---	Os.50019.1.S1_at	5.79319	2.07186	0.357638	4.20429	0
	8878	AK107871 // Oryza sativa Japonica Group cDNA clone:002-134-C07, full insert sequence. // gb // 11 // ---	Os.26059.1.S1_s_at	5.76988	2.37195	0.411092	5.17641	0
	8879	AK107871 // Oryza sativa Japonica Group cDNA clone:002-134-C07, full insert sequence. // gb // 11 // ---	Os.26059.1.S1_x_at	5.76905	2.48799	0.431266	5.60998	0
	733	AY219847 // Oryza sativa Japonica Group zinc finger protein ZFP252 mRNA, complete cds. // gb // 9 // --- /// CT835561 // Oryza sativa (indica cultivar-group) cDNA clone:OSIGCRA102J06, full insert sequence. // gb // 11 // --- /// LOC_Os12g39400.1 // ZOS12-09 - C2H2 zinc finger protein, expressed // rgap // 11 // --- /// NM_001073680 // Oryza sativa (japonica cultivar-group) Os12g0583700 (Os12g0583…	Os.16453.1.S1_at	5.75674	1.68357	0.292452	3.21222	0
	12861	LOC_Os03g44170.1 // glutathione S-transferase, putative, expressed // rgap // 11 // --- /// NM_001057289 // Oryza sativa (japonica cultivar-group) Os03g0643700 (Os03g0643700) mRNA, complete cds. // refseq // 11 // ---	Os.56896.1.S1_at	5.75026	2.3157	0.402713	4.97846	0
	15509	AK071705 // Oryza sativa Japonica Group cDNA clone:J023109G23, full insert sequence. // gb // 10 // --- /// LOC_Os03g64070.1 // uncharacterized protein PA4923, putative, expressed // rgap // 11 // --- /// NM_001058493 // Oryza sativa (japonica cultivar-group) Os03g0857900 (Os03g0857900) mRNA, complete cds. // refseq // 10 // ---	Os.21276.1.S1_at	5.74821	1.70419	0.296473	3.25845	0
	24520	CT837713 // Oryza sativa (indica cultivar-group) cDNA clone:OSIGCSA011G13, full insert sequence. // gb // 9 // ---	Os.10556.1.S1_at	5.74228	1.98379	0.345471	3.95531	0
	10406	NM_001056739 // Oryza sativa (japonica cultivar-group) Os03g0371400 (Os03g0371400) mRNA, partial cds. // refseq // 11 // ---	Os.16030.1.S1_at	5.7182	2.54239	0.444614	5.82553	0
	12984	AK070322 // Oryza sativa Japonica Group cDNA clone:J023052C20, full insert sequence. // gb // 11 // --- /// BGIOSSFCE025946.1 // --- // bgi_ris // 11 // --- /// EU325988 // Oryza sativa Japonica Group cultivar Wuyujing 3 putative wound responsive protein mRNA, complete cds. // gb // 11 // --- /// LOC_Os08g26870.1 // wound responsive protein, putative, expressed // rgap // 11 // --- /// LOC_Os08g2…	Os.9489.1.S1_x_at	5.68654	2.00322	0.352273	4.00892	0
	21915	LOC_Os05g07700.4 // ribosomal protein, putative, expressed // rgap // 11 // ---	OsAffx.14582.1.S1_at	5.67094	2.84293	0.501315	7.17476	0
	5825	LOC_Os09g13570.1 // CPuORF2 - conserved peptide uORF-containing transcript, expressed // rgap // 11 // --- /// NM_001069358 // Oryza sativa (japonica cultivar-group) Os09g0306400 (Os09g0306400) mRNA, complete cds. // refseq // 11 // ---	Os.19588.1.S1_at	5.65152	2.05064	0.362847	4.14289	0
	8877	AK107871 // Oryza sativa Japonica Group cDNA clone:002-134-C07, full insert sequence. // gb // 11 // ---	Os.26059.1.S1_at	5.61973	2.44869	0.435731	5.4592	0
	7346	AK107435 // Oryza sativa Japonica Group cDNA clone:002-128-A11, full insert sequence. // gb // 11 // --- /// LOC_Os10g38340.1 // glutathione S-transferase GSTU6, putative, expressed // rgap // 11 // --- /// NM_001071653 // Oryza sativa (japonica cultivar-group) Os10g0527400 (Os10g0527400) mRNA, complete cds. // refseq // 11 // ---	Os.9013.1.S1_at	5.60311	1.8678	0.33335	3.64975	0
	11840	AK120159 // Oryza sativa Japonica Group cDNA clone:J013030H09, full insert sequence. // gb // 10 // --- /// CT829611 // Oryza sativa (indica cultivar-group) cDNA clone:OSIGCRA130O21, full insert sequence. // gb // 10 // --- /// LOC_Os08g15840.1 // ankyrin repeat-rich protein, putative, expressed // rgap // 11 // --- /// LOC_Os08g15840.2 // ankyrin repeat-rich protein, putative, expressed // rgap …	Os.5876.1.S1_x_at	5.6031	1.69779	0.30301	3.24405	0
	13616	AK063886 // Oryza sativa Japonica Group cDNA clone:001-122-G01, full insert sequence. // gb // 11 // --- /// CT829047 // Oryza sativa (indica cultivar-group) cDNA clone:OSIGCRA120K06, full insert sequence. // gb // 9 // --- /// LOC_Os06g11860.1 // ethylene-responsive transcription factor, putative, expressed // rgap // 11 // --- /// NM_001063714 // Oryza sativa (japonica cultivar-group) Os06g0222…	OsAffx.10845.1.S1_s_at	5.58718	1.93309	0.345987	3.81872	0
	23472	AK288134 // Oryza sativa Japonica Group cDNA, clone: J080303H04, full insert sequence. // gb // 11 // --- /// LOC_Os05g12450.1 // hydroquinone glucosyltransferase, putative, expressed // rgap // 11 // ---	OsAffx.26856.1.S1_at	5.56616	1.6522	0.296829	3.14312	0
	15585	AK111759 // Oryza sativa Japonica Group cDNA clone:J023055E16, full insert sequence. // gb // 11 // --- /// AY525368 // Oryza sativa (japonica cultivar-group) zinc finger protein LSD1 mRNA, complete cds. // gb // 9 // --- /// CT832472 // Oryza sativa (indica cultivar-group) cDNA clone:OSIGCSN027E05, full insert sequence. // gb // 9 // --- /// LOC_Os08g06280.1 // LSD1 zinc finger domain containing…	Os.12372.2.S1_x_at	5.54466	1.93928	0.349756	3.83513	0
	9036	LOC_Os07g23030.1 // retrotransposon protein, putative, Ty3-gypsy subclass, expressed // rgap // 11 // --- /// LOC_Os07g23030.2 // retrotransposon protein, putative, Ty3-gypsy subclass, expressed // rgap // 11 // --- /// LOC_Os07g23030.3 // retrotransposon protein, putative, Ty3-gypsy subclass, expressed // rgap // 11 // --- /// NM_001065987 // Oryza sativa (japonica cultivar-group) Os07g0413300 (…	Os.49802.1.S1_at	5.53183	1.95066	0.352624	3.8655	0
	23719	AK107871 // Oryza sativa Japonica Group cDNA clone:002-134-C07, full insert sequence. // gb // 11 // ---	OsAffx.25169.1.S1_s_at	5.52006	2.62217	0.475026	6.15677	0
	14986	AK100034 // Oryza sativa Japonica Group cDNA clone:J013149N02, full insert sequence. // gb // 11 // --- /// LOC_Os01g27230.1 // 12-oxophytodienoate reductase, putative, expressed // rgap // 11 // --- /// NM_001049589 // Oryza sativa (japonica cultivar-group) Os01g0369900 (Os01g0369900) mRNA, complete cds. // refseq // 11 // ---	Os.27098.2.A1_s_at	5.50585	1.68996	0.306939	3.22647	0
	6087	CT829131 // Oryza sativa (indica cultivar-group) cDNA clone:OSIGCSN022I03, full insert sequence. // gb // 11 // --- /// CT829133 // Oryza sativa (indica cultivar-group) cDNA clone:OSIGCSN061I09, full insert sequence. // gb // 9 // --- /// LOC_Os01g19940.1 // expressed protein // rgap // 9 // --- /// NM_001049376 // Oryza sativa (japonica cultivar-group) Os01g0305200 (Os01g0305200) mRNA, partial c…	Os.8545.1.S1_at	5.50333	2.08624	0.379086	4.24639	0
	7029	AK062784 // Oryza sativa Japonica Group cDNA clone:001-107-B06, full insert sequence. // gb // 11 // --- /// NM_001069651 // Oryza sativa (japonica cultivar-group) Os09g0400700 (Os09g0400700) mRNA, partial cds. // refseq // 11 // ---	Os.6861.1.S1_at	5.48104	1.72376	0.314494	3.30295	0
	977	AB040743 // Oryza sativa RRJ4 mRNA for 12-oxophytodienoic acid reductase, complete cds. // gb // 11 // --- /// AJ557139 // Oryza sativa (japonica cultivar-group) partial mRNA for oxo-phytodienoic acid reductase (opda2 gene). // gb // 11 // --- /// AK103067 // Oryza sativa Japonica Group cDNA clone:J033117P12, full insert sequence. // gb // 11 // --- /// LOC_Os06g11290.1 // 12-oxophytodienoate red…	Os.8778.1.S1_a_at	5.45104	2.08729	0.382915	4.24948	0
	22262	AK105093 // Oryza sativa Japonica Group cDNA clone:001-100-A01, full insert sequence. // gb // 11 // --- /// BGIOSSFCE013752.1 // --- // bgi_ris // 11 // --- /// LOC_Os04g26920.2 // oxidoreductase, aldo/keto reductase family protein, putative, expressed // rgap // 11 // --- /// LOC_Os04g26920.3 // oxidoreductase, aldo/keto reductase family protein, putative, expressed // rgap // 11 // --- /// NM_…	OsAffx.26173.1.S1_s_at	5.44102	2.21272	0.406673	4.63548	0
	11872	AK067069 // Oryza sativa Japonica Group cDNA clone:J013093I24, full insert sequence. // gb // 11 // --- /// LOC_Os12g07950.1 // transcriptional regulator Sir2 family protein, putative, expressed // rgap // 11 // --- /// LOC_Os12g07950.2 // transcriptional regulator Sir2 family protein, putative, expressed // rgap // 11 // --- /// LOC_Os12g07950.3 // transcriptional regulator Sir2 family protein, …	Os.52430.1.S1_at	5.43256	2.53946	0.467451	5.8137	0
	12514	LOC_Os07g48730.1 // tyrosine protein kinase domain containing protein, putative, expressed // rgap // 11 // --- /// NM_001067222 // Oryza sativa (japonica cultivar-group) Os07g0686800 (Os07g0686800) mRNA, complete cds. // refseq // 11 // ---	Os.49354.1.S1_at	5.42801	1.81516	0.334406	3.51899	0
	11102	AK101107 // Oryza sativa Japonica Group cDNA clone:J033025D23, full insert sequence. // gb // 11 // --- /// LOC_Os04g46970.1 // glucosyltransferase, putative, expressed // rgap // 9 // --- /// NM_001060060 // Oryza sativa (japonica cultivar-group) Os04g0556400 (Os04g0556400) mRNA, partial cds. // refseq // 9 // ---	Os.53972.1.S1_at	5.41222	2.70408	0.499624	6.51641	0
	18703	BGIOSSFCE031264.1 // --- // bgi_ris // 10 // --- /// LOC_Os10g42220.1 // enoyl-CoA hydratase/isomerase family protein, putative // rgap // 10 // --- /// NM_001071998 // Oryza sativa (japonica cultivar-group) Os10g0572800 (Os10g0572800) mRNA, complete cds. // refseq // 10 // ---	Os.47000.1.S1_x_at	5.38405	2.0072	0.372804	4.02001	0
	16112	CT828313 // Oryza sativa (indica cultivar-group) cDNA clone:OSIGCPI012B19, full insert sequence. // gb // 11 // --- /// CT828316 // Oryza sativa (indica cultivar-group) cDNA clone:OSIGCRA105A05, full insert sequence. // gb // 10 // --- /// NM_001053745 // Oryza sativa (japonica cultivar-group) Os02g0575000 (Os02g0575000) mRNA, complete cds. // refseq // 10 // ---	Os.50438.1.S1_at	5.36348	1.66646	0.310705	3.17435	0
	206	AK067690 // Oryza sativa Japonica Group cDNA clone:J013120D02, full insert sequence. // gb // 11 // --- /// AY596808 // Oryza sativa (japonica cultivar-group) NAC transcription factor (NAC) mRNA, complete cds. // gb // 11 // --- /// DQ394702 // Oryza sativa (japonica cultivar-group) stress-induced transcription factor NAC1 (snac1) mRNA, complete cds. // gb // 11 // --- /// LOC_Os03g60080.1 // NAC…	Os.26695.1.S1_at	5.33389	1.7	0.318716	3.249	0
	2689	AK062897 // Oryza sativa Japonica Group cDNA clone:001-108-E10, full insert sequence. // gb // 11 // --- /// LOC_Os05g48930.1 // OsGrx_S2 - glutaredoxin subgroup III, expressed // rgap // 11 // ---	Os.9829.1.S1_at	5.31623	2.41272	0.45384	5.32478	0
	10016	AK066425 // Oryza sativa Japonica Group cDNA clone:J013065E05, full insert sequence. // gb // 11 // --- /// BGIOSSBCE005265.1 // --- // bgi_ris // 11 // --- /// BGIOSSFCE005355.1 // --- // bgi_ris // 11 // --- /// LOC_Os02g07044.1 // rhodanese-like domain containing protein, putative, expressed // rgap // 11 // --- /// LOC_Os02g07044.2 // rhodanese-like domain containing protein, putative, expres…	Os.52329.1.S1_at	5.26371	2.31146	0.439132	4.96387	0
	21155	AK243213 // Oryza sativa Japonica Group cDNA, clone: J100042N09, full insert sequence. // gb // 11 // --- /// BGIOSSBCE021305.1 // --- // bgi_ris // 11 // --- /// BGIOSSFCE021575.1 // --- // bgi_ris // 11 // --- /// LOC_Os06g47530.1 // TKL_IRAK_DUF26-lh.6 - DUF26 kinases have homology to DUF26 containing loci, expressed // rgap // 11 // --- /// NM_001064951 // Oryza sativa (japonica cultivar-grou…	OsAffx.28152.1.S1_at	5.25472	2.02905	0.386138	4.08136	0
	13811	AK064637 // Oryza sativa Japonica Group cDNA clone:002-114-A09, full insert sequence. // gb // 11 // --- /// LOC_Os04g46600.1 // zinc finger protein, putative, expressed // rgap // 11 // --- /// NM_001060033 // Oryza sativa (japonica cultivar-group) Os04g0551600 (Os04g0551600) mRNA, complete cds. // refseq // 11 // ---	Os.52058.1.S1_at	5.21836	1.59736	0.306104	3.0259	0
	14633	LOC_Os04g43650.1 // L-allo-threonine aldolase, putative, expressed // rgap // 11 // --- /// LOC_Os04g43650.2 // L-allo-threonine aldolase, putative, expressed // rgap // 11 // --- /// NM_001059849 // Oryza sativa (japonica cultivar-group) Os04g0516600 (Os04g0516600) mRNA, complete cds. // refseq // 9 // ---	Os.12488.1.S1_at	5.20417	1.78992	0.343939	3.45795	0
	25194	AY271618 // Oryza sativa (indica cultivar-group) PDR-type ABC transporter 9 mRNA, complete cds. // gb // 0 // chr1:24074094-24080961(-) /// LOC_Os01g42380.1 // pleiotropic drug resistance protein, putative, expressed // rgap // 0 // chr1:24074020-24081137(-) /// NM_001050074 // Oryza sativa (japonica cultivar-group) Os01g0609300 (Os01g0609300) mRNA, complete cds. // refseq // 0 // chr1:24074109-2…	Os.17966.1.A1_x_at	5.19669	1.79457	0.34533	3.46912	0
	16346	LOC_Os02g42020.1 // expressed protein // rgap // 10 // --- /// LOC_Os02g42020.2 // expressed protein // rgap // 10 // --- /// NM_001054034 // Oryza sativa (japonica cultivar-group) Os02g0631200 (Os02g0631200) mRNA, complete cds. // refseq // 10 // ---	Os.11610.2.S1_at	5.18144	1.7719	0.341969	3.41502	0
	25244	CT836471 // Oryza sativa (indica cultivar-group) cDNA clone:OSIGCSN061M08, full insert sequence. // gb // 9 // ---	Os.16759.1.S1_at	5.17049	2.05394	0.397243	4.15238	0
	25090	BGIOSSBCE029236.1 // --- // bgi_ris // 0 // chr10:5041250-5043614(-) /// BGIOSSFCE029653.1 // --- // bgi_ris // 0 // chr10:5041250-5043855(-) /// LOC_Os10g09290.1 // expressed protein // rgap // 0 // chr10:5041250-5043855(-)	Os.40325.1.A1_at	5.15744	3.27556	0.635114	9.68372	0
	23998	LOC_Os04g33190.1 // AMP-binding enzyme, putative, expressed // rgap // 11 // ---	Os.7877.1.S1_at	5.15567	1.58497	0.307422	3.00001	0
	13128	AK101406 // Oryza sativa Japonica Group cDNA clone:J033037H12, full insert sequence. // gb // 11 // ---	Os.54027.1.S1_at	5.15345	1.65265	0.320688	3.14411	0
	2191	AK100508 // Oryza sativa Japonica Group cDNA clone:J023099M05, full insert sequence. // gb // 11 // --- /// LOC_Os08g16480.1 // ATPase, AFG1 family domain containing protein, expressed // rgap // 11 // --- /// LOC_Os08g16480.2 // ATPase, AFG1 family domain containing protein, expressed // rgap // 11 // --- /// LOC_Os08g16480.3 // ATPase, AFG1 family domain containing protein, expressed // rgap //…	Os.14911.1.S1_at	5.13444	1.76258	0.343286	3.39304	0
	10346	NM_001056272 // Oryza sativa (japonica cultivar-group) Os03g0280400 (Os03g0280400) mRNA, complete cds. // refseq // 11 // ---	Os.9975.1.S1_at	5.09818	1.97036	0.386482	3.91865	0
	18059	AK241466 // Oryza sativa Japonica Group cDNA, clone: J065164J07, full insert sequence. // gb // 0 // chr8:12877773-12880622(+)	Os.9997.1.S1_x_at	5.09457	1.88716	0.370426	3.69907	0
	1414	AB117751 // Oryza sativa Japonica Group OsACR5 mRNA for ACT-domain repeat protein 5, complete cds. // gb // 11 // --- /// AK071010 // Oryza sativa Japonica Group cDNA clone:J023080P13, full insert sequence. // gb // 10 // --- /// LOC_Os03g40100.1 // ACT domain containing protein, expressed // rgap // 11 // --- /// NM_001057143 // Oryza sativa (japonica cultivar-group) Os03g0598100 (Os03g0598100) …	Os.8785.1.S1_at	5.08777	1.69728	0.333601	3.2429	0
	23358	CT832377 // Oryza sativa (indica cultivar-group) cDNA clone:OSIGCPI244D05, full insert sequence. // gb // 10 // --- /// LOC_Os01g43890.1 // OsSCP4 - Putative Serine Carboxypeptidase homologue, expressed // rgap // 11 // ---	OsAffx.23652.1.S1_at	5.08699	3.74019	0.735246	13.3632	0
	15191	CT829812 // Oryza sativa (indica cultivar-group) cDNA clone:OSIGCSN040P20, full insert sequence. // gb // 10 // --- /// LOC_Os02g11859.1 // expressed protein // rgap // 11 // ---	Os.12063.1.S1_at	5.07299	2.28564	0.450551	4.87581	0
	5443	AK071924 // Oryza sativa Japonica Group cDNA clone:J013069M21, full insert sequence. // gb // 11 // --- /// LOC_Os11g02300.1 // CPuORF36 - conserved peptide uORF-containing transcript, expressed // rgap // 11 // --- /// LOC_Os11g02300.2 // CPuORF36 - conserved peptide uORF-containing transcript, expressed // rgap // 11 // --- /// NM_001072110 // Oryza sativa (japonica cultivar-group) Os11g0114600…	Os.28385.2.S1_a_at	5.05294	1.64099	0.32476	3.11881	0
	20452	AK240686 // Oryza sativa Japonica Group cDNA, clone: J043003F04, full insert sequence. // gb // 11 // --- /// LOC_Os04g52900.1 // ABC transporter family protein, putative, expressed // rgap // 11 // --- /// LOC_Os04g52900.2 // ABC transporter family protein, putative, expressed // rgap // 11 // ---	OsAffx.4161.1.S1_at	4.95925	1.86293	0.375648	3.63746	0
	587	AB028183 // Oryza sativa mRNA for OsNAC4 protein, complete cds. // gb // 10 // --- /// AY986504 // Oryza sativa (japonica cultivar-group) NAC protein mRNA, complete cds. // gb // 10 // --- /// LOC_Os01g60020.1 // NAC domain transcription factor, putative, expressed // rgap // 11 // --- /// NM_001051152 // Oryza sativa (japonica cultivar-group) Os01g0816100 (Os01g0816100) mRNA, complete cds. // re…	Os.4384.1.S1_at	4.94056	1.62679	0.329273	3.08826	0
	15291	BGIOSSFCE005787.1 // --- // bgi_ris // 9 // --- /// CT828818 // Oryza sativa (indica cultivar-group) cDNA clone:OSIGCRN101C07, full insert sequence. // gb // 11 // --- /// LOC_Os02g13370.1 // expressed protein // rgap // 11 // --- /// NM_001052885 // Oryza sativa (japonica cultivar-group) Os02g0227100 (Os02g0227100) mRNA, complete cds. // refseq // 11 // ---	Os.52377.1.S1_s_at	4.93721	1.84042	0.372766	3.58115	0
	15932	AK067853 // Oryza sativa Japonica Group cDNA clone:J013122O17, full insert sequence. // gb // 10 // --- /// LOC_Os03g53750.1 // nuclear prelamin A recognition factor, putative, expressed // rgap // 11 // --- /// LOC_Os03g53750.2 // nuclear prelamin A recognition factor, putative, expressed // rgap // 11 // --- /// NM_001057806 // Oryza sativa (japonica cultivar-group) Os03g0748700 (Os03g0748700) …	Os.10141.1.S1_at	4.93542	1.8124	0.367224	3.51227	0
	24338	AK243209 // Oryza sativa Japonica Group cDNA, clone: J100042C13, full insert sequence. // gb // 10 // --- /// LOC_Os03g37490.1 // MATE efflux family protein, putative, expressed // rgap // 11 // ---	Os.6998.1.S1_at	4.93145	2.01183	0.40796	4.03294	0
	15669	AK100250 // Oryza sativa Japonica Group cDNA clone:J023060H19, full insert sequence. // gb // 0 // chr3:31862027-31864374(+) /// LOC_Os03g55990.1 // homeobox domain containing protein, expressed // rgap // 0 // chr3:31862023-31864374(+) /// LOC_Os03g55990.2 // homeobox domain containing protein, expressed // rgap // 0 // chr3:31862023-31864398(+) /// LOC_Os10g05680.1 // expressed protein // rgap …	Os.39943.2.A1_at	4.9289	2.3031	0.467265	4.93518	0
	20453	AK240686 // Oryza sativa Japonica Group cDNA, clone: J043003F04, full insert sequence. // gb // 11 // --- /// LOC_Os04g52900.1 // ABC transporter family protein, putative, expressed // rgap // 11 // --- /// LOC_Os04g52900.2 // ABC transporter family protein, putative, expressed // rgap // 11 // ---	Os.5631.1.S1_s_at	4.92125	1.82891	0.371634	3.55268	0
	4500	AK067115 // Oryza sativa Japonica Group cDNA clone:J013095O17, full insert sequence. // gb // 9 // --- /// LOC_Os06g10520.1 // pantothenate kinase, putative, expressed // rgap // 11 // --- /// NM_001063633 // Oryza sativa (japonica cultivar-group) Os06g0207000 (Os06g0207000) mRNA, complete cds. // refseq // 11 // ---	Os.8793.1.S1_at	4.90427	1.92989	0.393512	3.81026	0
	1433	CT833119 // Oryza sativa (indica cultivar-group) cDNA clone:OSIGCPI011A24, full insert sequence. // gb // 10 // --- /// LOC_Os03g61150.1 // expressed protein // rgap // 11 // --- /// LOC_Os03g61150.2 // expressed protein // rgap // 11 // --- /// LOC_Os03g61150.3 // expressed protein // rgap // 11 // --- /// NM_001058302 // Oryza sativa (japonica cultivar-group) Os03g0826800 (Os03g0826800) mRNA, c…	Os.11897.1.S1_at	4.87786	1.67936	0.344282	3.20285	0
	10545	BGIOSSFCE006771.1 // --- // bgi_ris // 0 // chr2:19399756-19414868(-) /// BGIOSSFCE031328.1 // --- // bgi_ris // 0 // chr2:19400826-19418804(-) /// LOC_Os02g32690.1 // pleiotropic drug resistance protein 15, putative, expressed // rgap // 0 // chr2:19399533-19414925(-) /// LOC_Os02g32690.2 // pleiotropic drug resistance protein 15, putative, expressed // rgap // 0 // chr2:19399522-19414925(-) ///…	Os.54482.1.S1_x_at	4.8718	1.94256	0.398736	3.84388	0
	18244	AK243575 // Oryza sativa Japonica Group cDNA, clone: J100082H15, full insert sequence. // gb // 11 // --- /// LOC_Os03g03490.1 // expressed protein // rgap // 11 // ---	Os.27131.1.S1_at	4.79506	1.82486	0.38057	3.54272	0
	10206	AK069069 // Oryza sativa Japonica Group cDNA clone:J023009A21, full insert sequence. // gb // 11 // --- /// AK106378 // Oryza sativa Japonica Group cDNA clone:002-102-D08, full insert sequence. // gb // 9 // --- /// LOC_Os09g03190.1 // expressed protein // rgap // 11 // ---	Os.52750.1.S1_x_at	4.79291	1.72543	0.359996	3.30678	0
	13554	LOC_Os02g11870.1 // expressed protein // rgap // 11 // --- /// NM_001052800 // Oryza sativa (japonica cultivar-group) Os02g0209400 (Os02g0209400) mRNA, complete cds. // refseq // 11 // ---	Os.55448.1.S1_at	4.78989	1.95062	0.407238	3.86542	0
	6568	LOC_Os01g41430.1 // UDP-glucoronosyl and UDP-glucosyl transferase, putative, expressed // rgap // 11 // --- /// NM_001050016 // Oryza sativa (japonica cultivar-group) Os01g0597800 (Os01g0597800) mRNA, complete cds. // refseq // 11 // ---	Os.10348.1.S1_at	4.78707	1.78889	0.373692	3.45549	0
	14810	AK072148 // Oryza sativa Japonica Group cDNA clone:J013129D08, full insert sequence. // gb // 11 // --- /// LOC_Os04g02530.1 // expressed protein // rgap // 11 // --- /// NM_001058578 // Oryza sativa (japonica cultivar-group) Os04g0115700 (Os04g0115700) mRNA, partial cds. // refseq // 11 // ---	Os.27102.1.S1_x_at	4.77162	2.10882	0.441951	4.31339	0
	14179	LOC_Os02g56700.1 // dehydrogenase, putative, expressed // rgap // 11 // --- /// NM_001055011 // Oryza sativa (japonica cultivar-group) Os02g0811800 (Os02g0811800) mRNA, complete cds. // refseq // 11 // ---	Os.20154.1.S1_at	4.75898	2.0218	0.424839	4.0609	0
	10544	BGIOSSFCE006771.1 // --- // bgi_ris // 0 // chr2:19399756-19414868(-) /// BGIOSSFCE031328.1 // --- // bgi_ris // 0 // chr2:19400826-19418804(-) /// LOC_Os02g32690.1 // pleiotropic drug resistance protein 15, putative, expressed // rgap // 0 // chr2:19399533-19414925(-) /// LOC_Os02g32690.2 // pleiotropic drug resistance protein 15, putative, expressed // rgap // 0 // chr2:19399522-19414925(-) ///…	Os.54482.1.S1_at	4.7156	1.8328	0.388667	3.56228	0
	12722	AK099709 // Oryza sativa Japonica Group cDNA clone:J013075N13, full insert sequence. // gb // 11 // --- /// CT831787 // Oryza sativa (indica cultivar-group) cDNA clone:OSIGCRA105M06, full insert sequence. // gb // 11 // --- /// LOC_Os03g61160.1 // expressed protein // rgap // 11 // --- /// LOC_Os03g61160.2 // expressed protein // rgap // 11 // --- /// LOC_Os03g61160.3 // expressed protein // rgap…	Os.28200.1.S1_x_at	4.71268	2.5993	0.551554	6.05992	0
	5671	AK103757 // Oryza sativa Japonica Group cDNA clone:J033143E17, full insert sequence. // gb // 11 // --- /// LOC_Os06g01350.1 // transferase family protein, putative, expressed // rgap // 11 // --- /// NM_001063073 // Oryza sativa (japonica cultivar-group) Os06g0103200 (Os06g0103200) mRNA, complete cds. // refseq // 11 // ---	Os.8578.1.S1_at	4.67046	1.59509	0.341527	3.02113	0
	1269	AK058896 // Oryza sativa Japonica Group cDNA clone:001-007-G08, full insert sequence. // gb // 11 // --- /// AK059819 // Oryza sativa Japonica Group cDNA clone:006-205-C07, full insert sequence. // gb // 11 // --- /// AY327042 // Oryza sativa (japonica cultivar-group) lipid transfer protein LPT1 mRNA, complete cds. // gb // 11 // --- /// LOC_Os11g02369.1 // LTPL7 - Protease inhibitor/seed storage…	Os.10615.1.S1_s_at	4.64485	1.7877	0.384877	3.45263	0
	6305	BGIOSSFCE023535.1 // --- // bgi_ris // 11 // --- /// LOC_Os07g33780.1 // pleiotropic drug resistance protein 5, putative, expressed // rgap // 11 // --- /// NM_001066348 // Oryza sativa (japonica cultivar-group) Os07g0522500 (Os07g0522500) mRNA, partial cds. // refseq // 11 // ---	OsAffx.28731.1.S1_s_at	4.64374	2.90653	0.625903	7.49812	0
	24467	AK241103 // Oryza sativa Japonica Group cDNA, clone: J065079A13, full insert sequence. // gb // 9 // ---	Os.39995.1.S1_x_at	4.63514	2.13078	0.459702	4.37955	0
	24508	LOC_Os03g55860.1 // retrotransposon protein, putative, unclassified, expressed // rgap // 0 // chr7:7076396-7082760(+)	Os.18064.1.S1_at	4.598	2.23477	0.48603	4.70686	0
	16517	AK101667 // Oryza sativa Japonica Group cDNA clone:J033058A07, full insert sequence. // gb // 10 // --- /// LOC_Os01g43720.1 // cytochrome P450 72A1, putative, expressed // rgap // 11 // --- /// NM_001050168 // Oryza sativa (japonica cultivar-group) Os01g0627600 (Os01g0627600) mRNA, complete cds. // refseq // 11 // ---	Os.770.1.S1_at	4.56445	1.80243	0.394885	3.48808	0
	10117	AK073109 // Oryza sativa Japonica Group cDNA clone:J033022D23, full insert sequence. // gb // 11 // --- /// LOC_Os04g52110.1 // late embryogenesis abundant protein, group 3, putative, expressed // rgap // 11 // --- /// NM_001060366 // Oryza sativa (japonica cultivar-group) Os04g0610600 (Os04g0610600) mRNA, complete cds. // refseq // 11 // ---	Os.53526.1.S1_at	4.5402	2.05775	0.45323	4.16338	0
	14688	AK060276 // Oryza sativa Japonica Group cDNA clone:001-005-H05, full insert sequence. // gb // 9 // --- /// LOC_Os08g43550.1 // MYB family transcription factor, putative, expressed // rgap // 10 // ---	Os.9336.1.S1_at	4.53915	1.87293	0.412616	3.66275	0
	1854	AK066263 // Oryza sativa Japonica Group cDNA clone:J013059A14, full insert sequence. // gb // 11 // --- /// LOC_Os08g14860.1 // cytochrome b-c1 complex subunit 7, putative, expressed // rgap // 11 // --- /// NM_001067892 // Oryza sativa (japonica cultivar-group) Os08g0246400 (Os08g0246400) mRNA, complete cds. // refseq // 11 // ---	Os.15199.1.S1_at	4.52808	1.80711	0.399089	3.4994	0
	111	AK068005 // Oryza sativa Japonica Group cDNA clone:J013130E06, full insert sequence. // gb // 10 // --- /// AK070809 // Oryza sativa Japonica Group cDNA clone:J023072L02, full insert sequence. // gb // 11 // --- /// AY574990 // Oryza sativa (japonica cultivar-group) zinc finger protein (Tranpr) mRNA, complete cds. // gb // 11 // --- /// BGIOSSFCE003173.1 // --- // bgi_ris // 10 // --- /// LOC_Os0…	Os.11450.1.S2_a_at	4.49894	2.10547	0.467993	4.30338	0
	15220	AK103580 // Oryza sativa Japonica Group cDNA clone:J033133A03, full insert sequence. // gb // 0 // chr1:41494668-41497129(+)	Os.32596.2.S1_at	4.47425	2.51719	0.562596	5.72467	0
	24166	AK287475 // Oryza sativa Japonica Group cDNA, clone: J043022P18, full insert sequence. // gb // 11 // --- /// LOC_Os06g45860.1 // molybdenum cofactor sulfurase, putative, expressed // rgap // 11 // ---	Os.14889.1.S1_at	4.45768	2.60259	0.583843	6.07375	0
	4293	AK066751 // Oryza sativa Japonica Group cDNA clone:J013075G12, full insert sequence. // gb // 11 // --- /// LOC_Os12g04204.1 // expressed protein // rgap // 11 // --- /// LOC_Os12g04204.2 // expressed protein // rgap // 11 // --- /// LOC_Os12g04204.3 // expressed protein // rgap // 11 // --- /// LOC_Os12g04204.4 // expressed protein // rgap // 11 // --- /// LOC_Os12g04204.5 // expressed protein /…	Os.12342.1.S2_at	4.45287	2.15879	0.484808	4.4654	0
	7788	CT834067 // Oryza sativa (indica cultivar-group) cDNA clone:OSIGCFA226O20, full insert sequence. // gb // 10 // --- /// NM_001071082 // Oryza sativa (japonica cultivar-group) Os10g0401000 (Os10g0401000) mRNA, complete cds. // refseq // 11 // ---	Os.50366.1.S1_x_at	4.44314	1.80028	0.405182	3.48288	0
	1860	BGIOSSBCE019697.1 // --- // bgi_ris // 10 // --- /// LOC_Os06g13560.1 // SAM dependent carboxyl methyltransferase, putative, expressed // rgap // 11 // --- /// LOC_Os06g13560.2 // SAM dependent carboxyl methyltransferase, putative, expressed // rgap // 11 // --- /// LOC_Os06g13560.3 // SAM dependent carboxyl methyltransferase, putative, expressed // rgap // 11 // --- /// LOC_Os06g13560.4 // SAM d…	Os.11831.1.S1_at	4.43927	1.59873	0.360134	3.02877	0
	11293	AK100907 // Oryza sativa Japonica Group cDNA clone:J023132F01, full insert sequence. // gb // 11 // --- /// BGIOSSFCE016866.1 // --- // bgi_ris // 11 // --- /// BGIOSSFCE031264.1 // --- // bgi_ris // 11 // --- /// LOC_Os10g42210.1 // enoyl-CoA-hydratase, putative, expressed // rgap // 11 // --- /// LOC_Os12g16350.1 // enoyl-CoA hydratase/isomerase family protein, putative, expressed // rgap // 11…	Os.2764.1.S1_s_at	4.41327	2.06735	0.468439	4.19115	0
	12983	EU325988 // Oryza sativa Japonica Group cultivar Wuyujing 3 putative wound responsive protein mRNA, complete cds. // gb // 11 // --- /// LOC_Os08g26870.1 // wound responsive protein, putative, expressed // rgap // 11 // --- /// LOC_Os08g26870.2 // wound responsive protein, putative, expressed // rgap // 11 // --- /// LOC_Os08g26870.3 // wound responsive protein, putative, expressed // rgap // 11 …	Os.9489.1.S1_s_at	4.40471	2.00636	0.455502	4.01767	0
	3097	AK065863 // Oryza sativa Japonica Group cDNA clone:J013043D07, full insert sequence. // gb // 11 // --- /// LOC_Os11g05700.1 // ABC transporter family protein, putative, expressed // rgap // 11 // --- /// NM_001072322 // Oryza sativa (japonica cultivar-group) Os11g0155600 (Os11g0155600) mRNA, partial cds. // refseq // 11 // ---	Os.6118.1.S1_at	4.38685	1.99241	0.454178	3.97901	0
	18058	AK241466 // Oryza sativa Japonica Group cDNA, clone: J065164J07, full insert sequence. // gb // 0 // chr8:12877773-12880622(+)	Os.9997.1.S1_at	4.37452	1.59919	0.36557	3.02973	0
	9904	AK106466 // Oryza sativa Japonica Group cDNA clone:002-103-H05, full insert sequence. // gb // 11 // --- /// LOC_Os11g13620.1 // expressed protein // rgap // 11 // --- /// NM_001074111 // Oryza sativa (japonica cultivar-group) Os11g0239900 (Os11g0239900) mRNA, complete cds. // refseq // 11 // ---	Os.54685.1.S1_at	4.359	1.61247	0.369918	3.05776	0
	2140	AK064891 // Oryza sativa Japonica Group cDNA clone:J013000K19, full insert sequence. // gb // 11 // --- /// AK067420 // Oryza sativa Japonica Group cDNA clone:J013105D09, full insert sequence. // gb // 11 // --- /// BGIOSSFCE030836.1 // --- // bgi_ris // 10 // --- /// LOC_Os10g36260.1 // expressed protein // rgap // 11 // --- /// LOC_Os10g36260.2 // expressed protein // rgap // 11 // --- /// LOC_…	Os.27780.2.S2_a_at	4.34574	1.80949	0.416382	3.50517	0
	7931	AK069567 // Oryza sativa Japonica Group cDNA clone:J023021M06, full insert sequence. // gb // 11 // --- /// LOC_Os02g36550.1 // phosphopantothenate--cysteine ligase, putative, expressed // rgap // 11 // --- /// NM_001053746 // Oryza sativa (japonica cultivar-group) Os02g0575200 (Os02g0575200) mRNA, complete cds. // refseq // 11 // ---	Os.49268.1.S1_at	4.33668	1.58939	0.366499	3.00923	0
	21032	LOC_Os04g12190.1 // hAT dimerisation domain-containing protein, putative // rgap // 11 // --- /// LOC_Os05g14500.1 // conserved hypothetical protein // rgap // 9 // --- /// NM_001061522 // Oryza sativa (japonica cultivar-group) Os05g0234700 (Os05g0234700) mRNA, complete cds. // refseq // 9 // --- /// Os04g0199100 // --- // rapdb // 11 // ---	OsAffx.15781.5.S1_x_at	4.314	1.69041	0.391843	3.22748	0
	5784	AK070914 // Oryza sativa Japonica Group cDNA clone:J023069J05, full insert sequence. // gb // 11 // --- /// LOC_Os01g32780.1 // universal stress protein domain containing protein, putative, expressed // rgap // 11 // --- /// NM_001049705 // Oryza sativa (japonica cultivar-group) Os01g0511100 (Os01g0511100) mRNA, complete cds. // refseq // 11 // ---	Os.7535.1.S1_at	4.28669	1.67586	0.390944	3.19509	0
	11749	AK065934 // Oryza sativa Japonica Group cDNA clone:J013045J15, full insert sequence. // gb // 11 // --- /// BGIOSSBCE030456.1 // --- // bgi_ris // 10 // --- /// LOC_Os10g37210.1 // FAD dependent oxidoreductase domain containing protein, expressed // rgap // 11 // --- /// NM_001071597 // Oryza sativa (japonica cultivar-group) Os10g0516300 (Os10g0516300) mRNA, partial cds. // refseq // 11 // ---	Os.15767.2.S1_x_at	4.27844	2.07111	0.48408	4.2021	0
	22816	AK111390 // Oryza sativa Japonica Group cDNA clone:002-182-C04, full insert sequence. // gb // 11 // --- /// BGIOSSFCE029933.1 // --- // bgi_ris // 11 // --- /// LOC_Os10g19910.1 // hypothetical protein // rgap // 11 // ---	OsAffx.27945.1.S1_s_at	4.26105	1.66808	0.391473	3.17792	0
	2887	AK121139 // Oryza sativa Japonica Group cDNA clone:J023077F13, full insert sequence. // gb // 11 // --- /// LOC_Os02g33070.1 // expressed protein // rgap // 11 // --- /// NM_001053567 // Oryza sativa (japonica cultivar-group) Os02g0533800 (Os02g0533800) mRNA, complete cds. // refseq // 11 // ---	Os.9283.1.S1_at	4.25131	1.80854	0.425408	3.50288	0
	20771	LOC_Os11g38640.1 // expressed protein // rgap // 11 // ---	OsAffx.7344.1.S1_at	4.24524	1.93597	0.456033	3.82635	0
	17380	LOC_Os06g24190.1 // expressed protein // rgap // 11 // --- /// NM_001064119 // Oryza sativa (japonica cultivar-group) Os06g0349800 (Os06g0349800) mRNA, complete cds. // refseq // 11 // ---	Os.21803.1.S1_at	4.24474	1.95971	0.46168	3.88984	0
	4292	AK066751 // Oryza sativa Japonica Group cDNA clone:J013075G12, full insert sequence. // gb // 11 // --- /// LOC_Os12g04204.1 // expressed protein // rgap // 11 // ---	Os.12342.1.S1_at	4.24404	2.06743	0.487137	4.19138	0
	25070	LOC_Os05g07700.1 // ribosomal protein, putative, expressed // rgap // 10 // ---	Os.24165.1.A1_at	4.24201	2.0322	0.479065	4.09027	0
	13313	AK111390 // Oryza sativa Japonica Group cDNA clone:002-182-C04, full insert sequence. // gb // 11 // --- /// LOC_Os10g19910.1 // hypothetical protein // rgap // 10 // ---	Os.57368.1.S1_at	4.21802	1.69532	0.401925	3.2385	0
	18829	CT834067 // Oryza sativa (indica cultivar-group) cDNA clone:OSIGCFA226O20, full insert sequence. // gb // 10 // --- /// NM_001071082 // Oryza sativa (japonica cultivar-group) Os10g0401000 (Os10g0401000) mRNA, complete cds. // refseq // 11 // ---	OsAffx.30538.1.S1_x_at	4.21256	1.78471	0.423665	3.4455	0
	396	AK121127 // Oryza sativa Japonica Group cDNA clone:J023075A19, full insert sequence. // gb // 10 // --- /// AY050642 // Oryza sativa (japonica cultivar-group) dev-stage 1 month-old seedling pathogenesis-related protein (PR4) mRNA, complete cds. // gb // 11 // --- /// BGIOSSBCE032647.1 // --- // bgi_ris // 9 // --- /// LOC_Os11g37970.1 // WIP5 - Wound-induced protein precursor, expressed // rgap /…	Os.8178.1.S1_at	4.21055	2.75959	0.655397	6.77202	0
	24876	LOC_Os08g45120.1 // hypothetical protein // rgap // 0 // chr8:28324827-28327169(+) /// LOC_Os10g23240.1 // hypothetical protein // rgap // 0 // chr8:10275830-10276113(+)	Os.38992.1.A1_x_at	4.19498	2.09377	0.499113	4.26861	0
	6670	LOC_Os09g34250.1 // UDP-glucoronosyl and UDP-glucosyl transferase domain containing protein, expressed // rgap // 11 // --- /// NM_001070220 // Oryza sativa (japonica cultivar-group) Os09g0518200 (Os09g0518200) mRNA, complete cds. // refseq // 11 // ---	Os.48216.1.S1_at	4.17548	1.88765	0.452079	3.70031	0
	480	AY077725 // Oryza sativa C2H2 zinc finger protein (ZFP) mRNA, complete cds. // gb // 11 // --- /// CT831398 // Oryza sativa (indica cultivar-group) cDNA clone:OSIGCSN012H15, full insert sequence. // gb // 11 // --- /// LOC_Os01g62190.1 // ZOS1-15 - C2H2 zinc finger protein, expressed // rgap // 11 // --- /// NM_001051285 // Oryza sativa (japonica cultivar-group) Os01g0839100 (Os01g0839100) mRNA, …	Os.10411.1.S1_at	4.17517	1.71075	0.409744	3.27331	0
	3261	AK107349 // Oryza sativa Japonica Group cDNA clone:002-126-H03, full insert sequence. // gb // 11 // --- /// LOC_Os01g41810.1 // cytochrome P450 72A1, putative, expressed // rgap // 11 // --- /// NM_001050033 // Oryza sativa (japonica cultivar-group) Os01g0602400 (Os01g0602400) mRNA, complete cds. // refseq // 11 // ---	Os.22681.1.S1_at	4.15313	1.99893	0.481307	3.99703	0
	109	AK068005 // Oryza sativa Japonica Group cDNA clone:J013130E06, full insert sequence. // gb // 11 // --- /// LOC_Os01g52110.1 // RING finger and CHY zinc finger domain-containing protein 1, putative, expressed // rgap // 11 // --- /// LOC_Os01g52110.2 // RING finger and CHY zinc finger domain-containing protein 1, putative, expressed // rgap // 11 // --- /// LOC_Os01g52110.3 // RING finger and CHY…	Os.11450.1.S3_a_at	4.12414	1.96842	0.477293	3.9134	0
	21282	LOC_Os04g21740.1 // conserved hypothetical protein // rgap // 11 // --- /// LOC_Os05g14440.1 // transposon protein, putative, Ac/Ds sub-class // rgap // 9 // --- /// Os04g0285300 // --- // rapdb // 11 // ---	OsAffx.15781.4.S1_x_at	4.10062	1.94053	0.473229	3.83847	0
	22815	BGIOSSFCE029933.1 // --- // bgi_ris // 11 // ---	OsAffx.27945.1.S1_at	4.096	1.84856	0.451308	3.60141	0
	21940	BGIOSSBCE016184.1 // --- // bgi_ris // 11 // --- /// LOC_Os05g06560.1 // conserved hypothetical protein // rgap // 11 // ---	OsAffx.4263.1.S1_at	4.07279	1.73486	0.425964	3.32847	0
	161	AF309379 // Oryza sativa (japonica cultivar-group) clone S2148_A putative glutathione S-transferase OsGSTU3 mRNA, complete cds. // gb // 11 // --- /// LOC_Os10g38489.1 // glutathione S-transferase GSTU6, putative, expressed // rgap // 11 // --- /// NM_001071659 // Oryza sativa (japonica cultivar-group) Os10g0528400 (Os10g0528400) mRNA, complete cds. // refseq // 11 // ---	Os.7794.1.S1_at	4.04676	1.93088	0.477142	3.81288	0
	2213	AK068298 // Oryza sativa Japonica Group cDNA clone:J013146L01, full insert sequence. // gb // 11 // --- /// CT830401 // Oryza sativa (indica cultivar-group) cDNA clone:OSIGCRA207A13, full insert sequence. // gb // 11 // --- /// LOC_Os02g37834.2 // expressed protein // rgap // 11 // --- /// LOC_Os02g37834.3 // expressed protein // rgap // 11 // --- /// LOC_Os02g37834.4 // expressed protein // rgap…	Os.22678.1.A1_s_at	4.03703	1.80737	0.447697	3.50003	0
	17169	AK120661 // Oryza sativa Japonica Group cDNA clone:J013158J07, full insert sequence. // gb // 11 // --- /// BGIOSSBCE012101.1 // --- // bgi_ris // 10 // --- /// LOC_Os03g56860.1 // expressed protein // rgap // 11 // --- /// NM_001057991 // Oryza sativa (japonica cultivar-group) Os03g0781300 (Os03g0781300) mRNA, complete cds. // refseq // 11 // ---	Os.23297.1.S1_at	4.03329	2.46682	0.611616	5.52824	0
	21471	AK241950 // Oryza sativa Japonica Group cDNA, clone: J075091F02, full insert sequence. // gb // 11 // --- /// LOC_Os02g38940.1 // cytochrome P450, putative, expressed // rgap // 11 // --- /// NM_001053885 // Oryza sativa (japonica cultivar-group) Os02g0601500 (Os02g0601500) mRNA, complete cds. // refseq // 10 // ---	OsAffx.24640.1.S1_at	4.01425	1.7502	0.435996	3.36404	0
	17833	AK099053 // Oryza sativa Japonica Group cDNA clone:J013147L18, full insert sequence. // gb // 11 // --- /// LOC_Os11g14544.1 // expressed protein // rgap // 11 // --- /// LOC_Os11g14544.2 // expressed protein // rgap // 11 // --- /// LOC_Os11g14544.3 // expressed protein // rgap // 11 // --- /// LOC_Os11g14544.4 // expressed protein // rgap // 11 // --- /// LOC_Os11g14544.5 // expressed protein /…	Os.11271.2.S1_at	3.97288	2.33383	0.587442	5.04144	0
	5327	LOC_Os11g19100.3 // retrotransposon protein, putative, unclassified // rgap // 11 // --- /// NM_001074254 // Oryza sativa (japonica cultivar-group) Os11g0296500 (Os11g0296500) mRNA, complete cds. // refseq // 11 // ---	Os.6573.1.S1_at	3.95792	1.89429	0.478608	3.71739	0
	16879	AK063694 // Oryza sativa Japonica Group cDNA clone:001-119-F12, full insert sequence. // gb // 11 // --- /// LOC_Os02g10500.1 // expressed protein // rgap // 11 // ---	Os.4971.1.S1_at	3.9539	1.70651	0.431603	3.26371	0
	8090	LOC_Os06g28530.1 // retrotransposon protein, putative, unclassified, expressed // rgap // 11 // --- /// NM_001064182 // Oryza sativa (japonica cultivar-group) Os06g0479300 (Os06g0479300) mRNA, partial cds. // refseq // 11 // ---	Os.27088.1.A1_x_at	3.93131	1.7504	0.445245	3.36451	0
	16965	AK111577 // Oryza sativa Japonica Group cDNA clone:J013075F18, full insert sequence. // gb // 9 // --- /// LOC_Os08g21590.1 // phosphatidylinositol 3-kinase, root isoform, putative, expressed // rgap // 10 // --- /// LOC_Os08g21590.2 // phosphatidylinositol 3-kinase, root isoform, putative, expressed // rgap // 10 // --- /// NM_001068041 // Oryza sativa (japonica cultivar-group) Os08g0307400 (Os0…	Os.19018.2.S1_at	3.92854	2.21948	0.564965	4.65727	0
	2620	AK065402 // Oryza sativa Japonica Group cDNA clone:J013009O17, full insert sequence. // gb // 11 // --- /// LOC_Os12g32230.1 // molybdenum cofactor biosynthesis protein 1, putative, expressed // rgap // 11 // --- /// LOC_Os12g32230.2 // molybdenum cofactor biosynthesis protein 1, putative, expressed // rgap // 11 // --- /// NM_001073374 // Oryza sativa (japonica cultivar-group) Os12g0507000 (Os12…	Os.26913.1.S1_at	3.92186	1.66843	0.42542	3.17869	0
	12687	AK105246 // Oryza sativa Japonica Group cDNA clone:001-113-H11, full insert sequence. // gb // 11 // --- /// LOC_Os01g62610.1 // peptidyl-prolyl cis-trans isomerase, FKBP-type, putative, expressed // rgap // 11 // --- /// NM_001051314 // Oryza sativa (japonica cultivar-group) Os01g0844300 (Os01g0844300) mRNA, complete cds. // refseq // 11 // ---	Os.54469.1.S1_at	3.90877	1.59528	0.40813	3.02154	0
	24192	AK240684 // Oryza sativa Japonica Group cDNA, clone: J043001P15, full insert sequence. // gb // 11 // ---	Os.27430.1.S1_at	3.90234	1.6124	0.413188	3.0576	0
	1096	AY551923 // Oryza sativa (japonica cultivar-group) MADS-box protein RMADS218 mRNA, complete cds. // gb // 11 // --- /// CT835409 // Oryza sativa (indica cultivar-group) cDNA clone:OSIGCRA125M19, full insert sequence. // gb // 11 // --- /// LOC_Os02g36924.1 // OsMADS27 - MADS-box family gene with MIKCc type-box, expressed // rgap // 11 // ---	Os.49762.2.S1_a_at	3.89486	1.77783	0.456455	3.42909	0
	11294	AK100907 // Oryza sativa Japonica Group cDNA clone:J023132F01, full insert sequence. // gb // 11 // --- /// BGIOSSFCE016866.1 // --- // bgi_ris // 9 // --- /// LOC_Os12g16350.1 // enoyl-CoA hydratase/isomerase family protein, putative, expressed // rgap // 11 // --- /// LOC_Os12g16350.10 // enoyl-CoA hydratase/isomerase family protein, putative, expressed // rgap // 11 // --- /// LOC_Os12g16350.1…	Os.2764.2.S1_x_at	3.73661	2.00215	0.53582	4.00597	0
	21767	LOC_Os04g20560.1 // methyl-CpG binding domain containing protein, expressed // rgap // 11 // --- /// LOC_Os04g20560.2 // methyl-CpG binding domain containing protein, expressed // rgap // 10 // ---	OsAffx.13891.1.S1_s_at	3.73651	2.00145	0.535648	4.00403	0
	8938	LOC_Os04g13210.1 // multidrug resistance-associated protein, putative, expressed // rgap // 11 // --- /// NM_001058786 // Oryza sativa (japonica cultivar-group) Os04g0209200 (Os04g0209200) mRNA, partial cds. // refseq // 11 // ---	Os.53852.1.S1_at	3.68405	1.8612	0.505205	3.6331	0
	2198	AK099561 // Oryza sativa Japonica Group cDNA clone:J013034J20, full insert sequence. // gb // 11 // --- /// BGIOSSBCE003917.1 // --- // bgi_ris // 11 // --- /// BGIOSSFCE004003.1 // --- // bgi_ris // 11 // --- /// LOC_Os01g63410.1 // expressed protein // rgap // 11 // --- /// NM_001051365 // Oryza sativa (japonica cultivar-group) Os01g0853000 (Os01g0853000) mRNA, complete cds. // refseq // 11 // …	Os.32279.1.S1_at	3.67064	1.60553	0.4374	3.04309	0
	18459	AK065803 // Oryza sativa Japonica Group cDNA clone:J013036D01, full insert sequence. // gb // 0 // chr1:19453108-19457180(-) /// BGIOSSBCE001959.1 // --- // bgi_ris // 0 // chr1:19453341-19457276(-) /// LOC_Os01g35160.1 // TKL_IRAK_DUF26-lh.4 - DUF26 kinases have homology to DUF26 containing loci, expressed // rgap // 0 // chr1:19453108-19457269(-) /// LOC_Os01g35160.2 // TKL_IRAK_DUF26-lh.4 - DU…	Os.35785.1.S1_at	3.63946	1.75403	0.481946	3.37298	0
	17484	AK063538 // Oryza sativa Japonica Group cDNA clone:001-117-C03, full insert sequence. // gb // 9 // --- /// LOC_Os09g09650.1 // retrotransposon protein, putative, Ty3-gypsy subclass, expressed // rgap // 11 // --- /// NM_001069263 // Oryza sativa (japonica cultivar-group) Os09g0269500 (Os09g0269500) mRNA, complete cds. // refseq // 9 // ---	Os.36393.1.S1_at	3.63364	1.60396	0.44142	3.03977	0
	8393	AK103071 // Oryza sativa Japonica Group cDNA clone:J033118B06, full insert sequence. // gb // 11 // --- /// LOC_Os03g43750.1 // retrotransposon, putative, centromere-specific, expressed // rgap // 11 // --- /// NM_001057265 // Oryza sativa (japonica cultivar-group) Os03g0638400 (Os03g0638400) mRNA, partial cds. // refseq // 11 // ---	Os.25963.1.S1_at	3.58098	1.87843	0.524559	3.67676	0
	8078	AK120202 // Oryza sativa Japonica Group cDNA clone:J013037J18, full insert sequence. // gb // 11 // --- /// LOC_Os01g56270.1 // transposon protein, putative, CACTA, En/Spm sub-class, expressed // rgap // 11 // --- /// LOC_Os01g56270.2 // transposon protein, putative, CACTA, En/Spm sub-class, expressed // rgap // 10 // --- /// LOC_Os12g35940.1 // transposon protein, putative, CACTA, En/Spm sub-cla…	Os.49365.1.S1_at	3.56238	1.80624	0.507032	3.49729	0
	24300	AK102251 // Oryza sativa Japonica Group cDNA clone:J033088G21, full insert sequence. // gb // 11 // --- /// LOC_Os11g36150.1 // receptor-like protein kinase 2 precursor, putative, expressed // rgap // 11 // --- /// NM_001074649 // Oryza sativa (japonica cultivar-group) Os11g0569500 (Os11g0569500) mRNA, complete cds. // refseq // 11 // ---	Os.17190.1.A1_s_at	3.53091	1.9544	0.553512	3.87555	0
	9509	CT833992 // Oryza sativa (indica cultivar-group) cDNA clone:OSIGCPI224A15, full insert sequence. // gb // 10 // --- /// LOC_Os07g37730.1 // NADH-ubiquinone oxidoreductase, mitochondrial precursor, putative, expressed // rgap // 11 // --- /// NM_001066538 // Oryza sativa (japonica cultivar-group) Os07g0564500 (Os07g0564500) mRNA, complete cds. // refseq // 11 // ---	Os.44475.1.S1_x_at	3.52277	1.75366	0.497806	3.37212	0
	7895	AK066966 // Oryza sativa Japonica Group cDNA clone:J013089C16, full insert sequence. // gb // 11 // --- /// AK067290 // Oryza sativa Japonica Group cDNA clone:J013100E23, full insert sequence. // gb // 11 // --- /// LOC_Os05g10754.1 // expressed protein // rgap // 11 // --- /// LOC_Os05g10754.2 // expressed protein // rgap // 11 // --- /// LOC_Os05g10754.3 // expressed protein // rgap // 11 // --…	Os.20722.2.S1_a_at	3.50629	1.71541	0.489238	3.28391	0
	24566	AK287894 // Oryza sativa Japonica Group cDNA, clone: J065209M12, full insert sequence. // gb // 11 // --- /// LOC_Os12g22970.1 // expressed protein // rgap // 11 // ---	Os.40011.1.S1_x_at	3.49506	1.86678	0.534118	3.64717	0
	15670	AK100250 // Oryza sativa Japonica Group cDNA clone:J023060H19, full insert sequence. // gb // 10 // --- /// LOC_Os03g55990.1 // homeobox domain containing protein, expressed // rgap // 9 // --- /// LOC_Os03g55990.2 // homeobox domain containing protein, expressed // rgap // 9 // --- /// LOC_Os10g05680.1 // expressed protein // rgap // 11 // --- /// NM_001057934 // Oryza sativa (japonica cultivar-…	Os.39943.2.A1_x_at	3.49349	1.98712	0.568807	3.96445	0
	24294	AK120205 // Oryza sativa Japonica Group cDNA clone:J013037P19, full insert sequence. // gb // 11 // --- /// NM_001057945 // Oryza sativa (japonica cultivar-group) Os03g0772300 (Os03g0772300) mRNA, partial cds. // refseq // 11 // ---	Os.48911.1.A1_s_at	3.47907	1.91969	0.551784	3.78343	0
	10514	AK111577 // Oryza sativa Japonica Group cDNA clone:J013075F18, full insert sequence. // gb // 11 // --- /// LOC_Os08g21590.1 // phosphatidylinositol 3-kinase, root isoform, putative, expressed // rgap // 11 // --- /// LOC_Os08g21590.2 // phosphatidylinositol 3-kinase, root isoform, putative, expressed // rgap // 11 // --- /// NM_001068041 // Oryza sativa (japonica cultivar-group) Os08g0307400 (Os…	Os.49809.1.S1_x_at	3.44802	1.91887	0.556514	3.78127	0
	2428	AK067702 // Oryza sativa Japonica Group cDNA clone:J013119N03, full insert sequence. // gb // 11 // --- /// AK120458 // Oryza sativa Japonica Group cDNA clone:J013105O22, full insert sequence. // gb // 11 // --- /// LOC_Os01g08270.1 // aminotransferase, classes I and II, domain containing protein, expressed // rgap // 11 // --- /// LOC_Os01g08270.4 // aminotransferase, classes I and II, domain co…	Os.50272.1.S1_s_at	3.44183	1.68618	0.489908	3.21803	0
	4390	AK100298 // Oryza sativa Japonica Group cDNA clone:J023077J24, full insert sequence. // gb // 11 // --- /// NM_001057080 // Oryza sativa (japonica cultivar-group) Os03g0578300 (Os03g0578300) mRNA, complete cds. // refseq // 11 // ---	Os.19366.1.S1_a_at	3.43672	1.88611	0.548811	3.69637	0
	2940	AK100593 // Oryza sativa Japonica Group cDNA clone:J023106M02, full insert sequence. // gb // 11 // --- /// AK104337 // Oryza sativa Japonica Group cDNA clone:001-033-D06, full insert sequence. // gb // 11 // --- /// CT829541 // Oryza sativa (indica cultivar-group) cDNA clone:OSIGCRA122N02, full insert sequence. // gb // 11 // --- /// LOC_Os06g40650.1 // copine-1, putative, expressed // rgap // 1…	Os.5409.1.S1_a_at	3.43657	1.62412	0.472599	3.08254	0
	9371	AK110856 // Oryza sativa Japonica Group cDNA clone:002-172-D01, full insert sequence. // gb // 11 // ---	Os.57067.1.S1_at	3.43562	1.74812	0.508822	3.3592	0
	3334	AK120405 // Oryza sativa Japonica Group cDNA clone:J013088P09, full insert sequence. // gb // 11 // --- /// LOC_Os02g32250.1 // retrotransposon protein, putative, unclassified, expressed // rgap // 11 // --- /// LOC_Os02g32250.2 // retrotransposon protein, putative, unclassified, expressed // rgap // 11 // --- /// NM_001053516 // Oryza sativa (japonica cultivar-group) Os02g0522300 (Os02g0522300) …	Os.46107.1.S1_s_at	3.43008	1.61039	0.469492	3.05335	0
	24565	AK287894 // Oryza sativa Japonica Group cDNA, clone: J065209M12, full insert sequence. // gb // 11 // --- /// LOC_Os12g22970.1 // expressed protein // rgap // 11 // ---	Os.40011.1.S1_at	3.42835	2.03902	0.594753	4.10966	0
	24301	AK102251 // Oryza sativa Japonica Group cDNA clone:J033088G21, full insert sequence. // gb // 0 // chr11:20784796-20788561(-) /// LOC_Os11g36150.1 // receptor-like protein kinase 2 precursor, putative, expressed // rgap // 0 // chr11:20784732-20788561(-) /// NM_001074649 // Oryza sativa (japonica cultivar-group) Os11g0569500 (Os11g0569500) mRNA, complete cds. // refseq // 0 // chr11:20784796-2078…	Os.17190.1.A1_x_at	3.42519	1.81491	0.529872	3.51838	0
	4078	AK066140 // Oryza sativa Japonica Group cDNA clone:J013055F19, full insert sequence. // gb // 11 // --- /// LOC_Os12g32590.1 // NB-ARC domain containing protein, expressed // rgap // 11 // --- /// NM_001073395 // Oryza sativa (japonica cultivar-group) Os12g0510500 (Os12g0510500) mRNA, partial cds. // refseq // 11 // ---	Os.52293.1.S1_at	3.42444	1.69584	0.495218	3.23967	0
	1030	AY177696 // Oryza sativa (japonica cultivar-group) transcription factor MADS27 mRNA, complete cds. // gb // 11 // --- /// CT835409 // Oryza sativa (indica cultivar-group) cDNA clone:OSIGCRA125M19, full insert sequence. // gb // 10 // --- /// LOC_Os02g36924.1 // OsMADS27 - MADS-box family gene with MIKCc type-box, expressed // rgap // 11 // --- /// NM_001053765 // Oryza sativa (japonica cultivar-g…	Os.49762.1.S1_at	3.39843	1.88215	0.553829	3.68623	0
	12243	AK065983 // Oryza sativa Japonica Group cDNA clone:J013044K02, full insert sequence. // gb // 11 // --- /// AK240909 // Oryza sativa Japonica Group cDNA, clone: J065037B13, full insert sequence. // gb // 10 // --- /// LOC_Os07g13234.1 // expressed protein // rgap // 11 // --- /// LOC_Os07g13234.2 // expressed protein // rgap // 11 // ---	Os.17937.1.S1_a_at	3.38867	1.75144	0.516851	3.36694	0
	19217	LOC_Os10g20480.2 // transposon protein, putative, CACTA, En/Spm sub-class, expressed // rgap // 9 // ---	Os.46334.1.S1_at	3.38574	1.62648	0.480391	3.08758	0
	6178	AK121575 // Oryza sativa Japonica Group cDNA clone:J033036H02, full insert sequence. // gb // 11 // --- /// LOC_Os03g07180.1 // embryonic protein DC-8, putative, expressed // rgap // 11 // --- /// LOC_Os03g07180.2 // embryonic protein DC-8, putative, expressed // rgap // 11 // --- /// LOC_Os03g07180.3 // embryonic protein DC-8, putative, expressed // rgap // 11 // --- /// NM_001055622 // Oryza sa…	Os.6330.1.S1_at	3.37815	1.58676	0.469713	3.00374	0
	14263	AK243064 // Oryza sativa Japonica Group cDNA, clone: J100015K17, full insert sequence. // gb // 11 // --- /// LOC_Os02g15870.2 // molybdenum cofactor biosynthesis protein 1, putative, expressed // rgap // 11 // --- /// LOC_Os02g15870.3 // molybdenum cofactor biosynthesis protein 1, putative, expressed // rgap // 11 // --- /// LOC_Os02g15870.4 // molybdenum cofactor biosynthesis protein 1, putativ…	Os.24599.1.A1_at	3.35545	1.72372	0.513708	3.30287	0
	7701	AK067913 // Oryza sativa Japonica Group cDNA clone:J013124D13, full insert sequence. // gb // 11 // --- /// LOC_Os01g28989.1 // expressed protein // rgap // 11 // --- /// LOC_Os01g28989.2 // expressed protein // rgap // 9 // --- /// LOC_Os01g28989.3 // expressed protein // rgap // 11 // --- /// LOC_Os01g28989.4 // expressed protein // rgap // 9 // --- /// LOC_Os01g28989.6 // expressed protein // …	Os.8975.1.S1_at	3.33431	1.75409	0.526072	3.37313	0
	24323	AU056598 // /DB_XREF=AU056598 /CLONE=S20720_2Z // gb // --- // --- /// CB644876 // /DB_XREF=OSJNEb06E11.r /CLONE=OSJNEb06E11 // gb // --- // --- /// CB650385 // /DB_XREF=OSJNEb14M19.r /CLONE=OSJNEb14M19 // gb // --- // --- /// CB669419 // /DB_XREF=OSJNEe01O05.f /CLONE=OSJNEe01O05 // gb // --- // --- /// CB669420 // /DB_XREF=OSJNEe01O05.r /CLONE=OSJNEe01O05 // gb // --- // --- /// CF311816 // /DB_…	Os.11803.1.A1_at	3.31096	2.01039	0.607193	4.02892	0
	24478	LOC_Os11g09350.1 // expressed protein // rgap // 11 // ---	Os.8637.1.S1_at	3.29253	1.64084	0.498353	3.11848	0
	10953	AK065043 // Oryza sativa Japonica Group cDNA clone:J013001H21, full insert sequence. // gb // 11 // ---	Os.25866.2.S1_at	3.27869	2.02449	0.617469	4.06847	0
	15949	AK061310 // Oryza sativa Japonica Group cDNA clone:006-302-A12, full insert sequence. // gb // 9 // --- /// CT830178 // Oryza sativa (indica cultivar-group) cDNA clone:OSIGCRA123J23, full insert sequence. // gb // 11 // --- /// LOC_Os08g34879.1 // expressed protein // rgap // 11 // --- /// NM_001068474 // Oryza sativa (japonica cultivar-group) Os08g0449500 (Os08g0449500) mRNA, complete cds. // re…	Os.20063.2.S1_at	3.2713	1.67786	0.512905	3.19954	0
	12630	AK066054 // Oryza sativa Japonica Group cDNA clone:J013050P13, full insert sequence. // gb // 11 // --- /// LOC_Os06g46140.1 // expressed protein // rgap // 11 // --- /// NM_001064874 // Oryza sativa (japonica cultivar-group) Os06g0673800 (Os06g0673800) mRNA, complete cds. // refseq // 11 // ---	Os.52280.1.S1_at	3.26084	1.76153	0.540207	3.39058	0
	15876	AK062286 // Oryza sativa Japonica Group cDNA clone:001-100-E01, full insert sequence. // gb // 10 // --- /// LOC_Os05g34260.1 // transposon protein, putative, Ac/Ds sub-class, expressed // rgap // 10 // ---	Os.11032.1.S1_at	3.2349	1.64614	0.508868	3.12994	0
	379	AF402802 // Oryza sativa (japonica cultivar-group) clone S14087 putative glutathione S-transferase OsGSTU15 mRNA, complete cds. // gb // 11 // --- /// AK063207 // Oryza sativa Japonica Group cDNA clone:001-112-D02, full insert sequence. // gb // 11 // --- /// AK067309 // Oryza sativa Japonica Group cDNA clone:J013099B17, full insert sequence. // gb // 11 // --- /// LOC_Os10g38140.1 // glutathione…	Os.13014.1.S1_a_at	3.20237	1.96947	0.615004	3.91624	0
	20999	AK120205 // Oryza sativa Japonica Group cDNA clone:J013037P19, full insert sequence. // gb // 0 // chr3:31991030-31993495(-) /// NM_001057945 // Oryza sativa (japonica cultivar-group) Os03g0772300 (Os03g0772300) mRNA, partial cds. // refseq // 0 // chr3:31991030-31993495(-)	Os.46321.1.A1_s_at	3.18824	1.71224	0.537049	3.2767	0
	8012	AK242611 // Oryza sativa Japonica Group cDNA, clone: J090016H08, full insert sequence. // gb // 11 // --- /// LOC_Os03g31026.1 // retrotransposon protein, putative, unclassified, expressed // rgap // 11 // --- /// LOC_Os03g31026.2 // retrotransposon protein, putative, unclassified, expressed // rgap // 11 // ---	Os.28875.1.A2_x_at	3.14393	1.64386	0.522869	3.12501	0
	2616	AK068559 // Oryza sativa Japonica Group cDNA clone:J013152M20, full insert sequence. // gb // 11 // --- /// LOC_Os07g26000.1 // OsFBX235 - F-box domain containing protein, expressed // rgap // 11 // --- /// NM_001066059 // Oryza sativa (japonica cultivar-group) Os07g0442000 (Os07g0442000) mRNA, complete cds. // refseq // 11 // ---	Os.27775.1.A1_at	3.14121	1.64255	0.522904	3.12218	0
	1549	AK066720 // Oryza sativa Japonica Group cDNA clone:J013087E11, full insert sequence. // gb // 11 // --- /// LOC_Os03g61540.1 // lipase class 3 family protein, putative, expressed // rgap // 11 // --- /// LOC_Os03g61540.2 // lipase class 3 family protein, putative, expressed // rgap // 11 // --- /// NM_001058325 // Oryza sativa (japonica cultivar-group) Os03g0830900 (Os03g0830900) mRNA, complete c…	Os.16897.1.S1_at	3.13288	1.67394	0.534312	3.19084	0
	9508	CT833992 // Oryza sativa (indica cultivar-group) cDNA clone:OSIGCPI224A15, full insert sequence. // gb // 11 // --- /// LOC_Os07g37730.1 // NADH-ubiquinone oxidoreductase, mitochondrial precursor, putative, expressed // rgap // 11 // --- /// NM_001066538 // Oryza sativa (japonica cultivar-group) Os07g0564500 (Os07g0564500) mRNA, complete cds. // refseq // 11 // ---	Os.44475.1.S1_at	3.12412	1.82323	0.583598	3.53873	0
	2020	AK120243 // Oryza sativa Japonica Group cDNA clone:J013044H03, full insert sequence. // gb // 11 // --- /// LOC_Os10g04050.1 // transposon protein, putative, CACTA, En/Spm sub-class, expressed // rgap // 11 // --- /// LOC_Os10g04050.2 // transposon protein, putative, CACTA, En/Spm sub-class, expressed // rgap // 11 // --- /// NM_001070631 // Oryza sativa (japonica cultivar-group) Os10g0130500 (Os…	Os.27408.1.S1_at	3.09136	1.86183	0.602269	3.63469	0
	22251	CT833768 // Oryza sativa (indica cultivar-group) cDNA clone:OSIGCSA034A06, full insert sequence. // gb // 11 // ---	OsAffx.2569.1.S1_s_at	3.08651	1.61818	0.524275	3.06988	0
	24503	BGIOSSFCE019645.1 // --- // bgi_ris // 0 // chr6:5096035-5096381(-) /// LOC_Os06g09990.1 // hypothetical protein // rgap // 0 // chr6:5096035-5096381(-)	Os.39031.1.S1_at	3.08495	1.73542	0.562545	3.32977	0
	1482	AK120792 // Oryza sativa Japonica Group cDNA clone:J023011O11, full insert sequence. // gb // 11 // --- /// BGIOSSFCE029372.1 // --- // bgi_ris // 9 // --- /// LOC_Os10g03550.1 // expressed protein // rgap // 11 // --- /// LOC_Os10g03550.2 // expressed protein // rgap // 11 // --- /// LOC_Os10g03550.3 // expressed protein // rgap // 11 // --- /// NM_001070606 // Oryza sativa (japonica cultivar-gr…	Os.20350.1.S1_at	3.04573	1.68894	0.554528	3.22421	0
	24043	CT836449 // Oryza sativa (indica cultivar-group) cDNA clone:OSIGCSN007O24, full insert sequence. // gb // 10 // ---	Os.8948.1.S1_at	3.03098	1.90537	0.628632	3.74606	0
	13414	LOC_Os07g34690.1 // expressed protein // rgap // 11 // --- /// NM_001066385 // Oryza sativa (japonica cultivar-group) Os07g0531200 (Os07g0531200) mRNA, complete cds. // refseq // 11 // ---	Os.57292.1.S1_at	3.02843	1.91938	0.633786	3.7826	0
	5968	AK120205 // Oryza sativa Japonica Group cDNA clone:J013037P19, full insert sequence. // gb // 9 // --- /// NM_001057945 // Oryza sativa (japonica cultivar-group) Os03g0772300 (Os03g0772300) mRNA, partial cds. // refseq // 9 // ---	Os.14585.1.S1_s_at	3.02763	2.15549	0.711941	4.4552	0
	17600	LOC_Os01g64330.1 // retrotransposon protein, putative, unclassified, expressed // rgap // 11 // --- /// NM_001051421 // Oryza sativa (japonica cultivar-group) Os01g0863100 (Os01g0863100) mRNA, complete cds. // refseq // 11 // ---	Os.51661.1.S1_at	3.00911	1.60525	0.533463	3.04248	0
	2453	CT830908 // Oryza sativa (indica cultivar-group) cDNA clone:OSIGCRA124J04, full insert sequence. // gb // 10 // --- /// CT830909 // Oryza sativa (indica cultivar-group) cDNA clone:OSIGCSN091C16, full insert sequence. // gb // 11 // --- /// LOC_Os03g33590.1 // interferon-related developmental regulator, putative, expressed // rgap // 11 // --- /// LOC_Os03g33590.2 // interferon-related development…	Os.27813.1.S1_s_at	2.99877	1.59703	0.532563	3.0252	0
	7942	AK061210 // Oryza sativa Japonica Group cDNA clone:006-210-D03, full insert sequence. // gb // 11 // --- /// LOC_Os09g27260.1 // plant viral response family protein, putative, expressed // rgap // 11 // --- /// NM_001069836 // Oryza sativa (japonica cultivar-group) Os09g0444900 (Os09g0444900) mRNA, complete cds. // refseq // 11 // ---	Os.9107.2.S1_x_at	2.99436	1.90027	0.634617	3.73283	0
	4520	AK066541 // Oryza sativa Japonica Group cDNA clone:J013070E20, full insert sequence. // gb // 11 // --- /// EU703796 // Oryza sativa Japonica Group CBL-interacting protein kinase 10 (CIPK10) mRNA, complete cds. // gb // 9 // --- /// LOC_Os03g22050.1 // CAMK_KIN1/SNF1/Nim1_like.16 - CAMK includes calcium/calmodulin depedent protein kinases, expressed // rgap // 11 // --- /// LOC_Os03g22050.2 // CA…	Os.8095.1.S3_at	2.96968	1.59158	0.535945	3.0138	0
	14515	AK100298 // Oryza sativa Japonica Group cDNA clone:J023077J24, full insert sequence. // gb // 11 // --- /// NM_001057080 // Oryza sativa (japonica cultivar-group) Os03g0578300 (Os03g0578300) mRNA, complete cds. // refseq // 11 // --- /// NM_001071047 // Oryza sativa (japonica cultivar-group) Os10g0391500 (Os10g0391500) mRNA, complete cds. // refseq // 11 // ---	Os.19366.4.A1_a_at	2.95572	1.72139	0.582393	3.29754	0
	1284	AK242611 // Oryza sativa Japonica Group cDNA, clone: J090016H08, full insert sequence. // gb // 10 // --- /// LOC_Os03g31026.1 // retrotransposon protein, putative, unclassified, expressed // rgap // 10 // --- /// LOC_Os03g31026.2 // retrotransposon protein, putative, unclassified, expressed // rgap // 10 // ---	Os.26032.1.S1_at	2.95452	1.71016	0.578828	3.27197	0
	107	AB059401 // Oryza sativa Os SBP mRNA for putative selenium binding protein, complete cds. // gb // 9 // --- /// AK071710 // Oryza sativa Japonica Group cDNA clone:J023110L07, full insert sequence. // gb // 11 // --- /// AY187678 // Oryza sativa (japonica cultivar-group) putative selenium binding protein (SBP) mRNA, complete cds. // gb // 11 // --- /// BGIOSSBCE004343.1 // --- // bgi_ris // 9 // -…	Os.8353.1.S1_at	2.95173	1.60512	0.543788	3.0422	0
	11864	AK067423 // Oryza sativa Japonica Group cDNA clone:J013105O10, full insert sequence. // gb // 11 // --- /// LOC_Os11g04660.1 // strictosidine synthase, putative, expressed // rgap // 10 // --- /// NM_001072251 // Oryza sativa (japonica cultivar-group) Os11g0142400 (Os11g0142400) mRNA, partial cds. // refseq // 10 // ---	Os.5263.1.S1_x_at	2.9361	2.22618	0.758208	4.67893	0
	11863	AK067423 // Oryza sativa Japonica Group cDNA clone:J013105O10, full insert sequence. // gb // 11 // --- /// LOC_Os11g04660.1 // strictosidine synthase, putative, expressed // rgap // 11 // --- /// NM_001072251 // Oryza sativa (japonica cultivar-group) Os11g0142400 (Os11g0142400) mRNA, partial cds. // refseq // 11 // ---	Os.5263.1.S1_at	2.93135	2.21865	0.756872	4.65459	0
	10630	AK065073 // Oryza sativa Japonica Group cDNA clone:J013001K10, full insert sequence. // gb // 11 // ---	Os.52133.1.S1_at	2.93107	1.79666	0.612972	3.47416	0
	24971	AK243193 // Oryza sativa Japonica Group cDNA, clone: J100039M09, full insert sequence. // gb // 10 // ---	Os.47707.1.A1_s_at	2.90462	1.62155	0.558267	3.07706	0
	875	LOC_Os06g06750.1 // OsMADS5 - MADS-box family gene with MIKCc type-box, expressed // rgap // 11 // --- /// NM_001063426 // Oryza sativa (japonica cultivar-group) Os06g0162800 (Os06g0162800) mRNA, complete cds. // refseq // 11 // --- /// U78890 // Oryza sativa MADS box protein (OsMADS5) mRNA, complete cds. // gb // 11 // ---	Os.4367.1.S1_at	2.90261	1.64547	0.566893	3.12849	0
	2432	AK068557 // Oryza sativa Japonica Group cDNA clone:J013154M23, full insert sequence. // gb // 11 // --- /// AK073292 // Oryza sativa Japonica Group cDNA clone:J033024I19, full insert sequence. // gb // 11 // ---	Os.27861.1.S2_a_at	2.89755	1.90629	0.6579	3.74845	0
	20809	LOC_Os04g43440.1 // NB-ARC/LRR disease resistance protein, putative, expressed // rgap // 11 // ---	OsAffx.26443.1.S1_s_at	2.8928	1.67634	0.579487	3.19616	0
	19717	BGIOSSFCE009180.1 // --- // bgi_ris // 11 // --- /// LOC_Os03g06850.2 // B3 DNA binding domain containing protein, expressed // rgap // 9 // --- /// LOC_Os03g06850.4 // B3 DNA binding domain containing protein, expressed // rgap // 9 // --- /// LOC_Os03g06850.5 // B3 DNA binding domain containing protein, expressed // rgap // 9 // ---	Os.38278.2.S1_at	2.86675	1.58679	0.553515	3.0038	0
	24610	AK287747 // Oryza sativa Japonica Group cDNA, clone: J065152G10, full insert sequence. // gb // 11 // --- /// BGIOSSBCE016618.1 // --- // bgi_ris // 11 // --- /// BGIOSSFCE016858.1 // --- // bgi_ris // 11 // --- /// LOC_Os12g16240.1 // nmrA-like family domain containing protein // rgap // 11 // --- /// LOC_Os12g16280.1 // expressed protein // rgap // 11 // --- /// NM_001073058 // Oryza sativa (ja…	Os.48109.1.A1_s_at	2.84124	2.04327	0.719148	4.1218	0
	14037	AK121064 // Oryza sativa Japonica Group cDNA clone:J023059C18, full insert sequence. // gb // 11 // --- /// LOC_Os03g03334.1 // expressed protein // rgap // 11 // ---	Os.50402.1.S1_at	2.84057	1.58985	0.559694	3.01018	0
	21146	BGIOSSFCE007754.1 // --- // bgi_ris // 11 // ---	OsAffx.5514.1.S1_at	2.82252	1.60366	0.568168	3.03914	0
	19054	LOC_Os02g03640.1 // conserved hypothetical protein // rgap // 11 // --- /// NM_001052309 // Oryza sativa (japonica cultivar-group) Os02g0129000 (Os02g0129000) mRNA, complete cds. // refseq // 11 // ---	Os.44418.2.S1_at	2.81285	1.78416	0.634289	3.44418	0
	14514	NM_001071047 // Oryza sativa (japonica cultivar-group) Os10g0391500 (Os10g0391500) mRNA, complete cds. // refseq // 11 // ---	Os.19366.3.A1_x_at	2.80906	1.69187	0.60229	3.23075	0
	20682	BGIOSSFCE007309.1 // --- // bgi_ris // 11 // --- /// FJ008126 // Oryza sativa Japonica Group cultivar Nipponbare rice meiotic crossover 1 (RMC1) mRNA, complete cds. // gb // 11 // --- /// LOC_Os02g40450.1 // DEAD/DEAH box helicase domain containing protein, expressed // rgap // 11 // ---	OsAffx.24661.1.S1_at	2.80887	1.68562	0.600104	3.21678	0
	15595	AK065157 // Oryza sativa Japonica Group cDNA clone:J013002B21, full insert sequence. // gb // 11 // --- /// LOC_Os12g16280.1 // expressed protein // rgap // 11 // --- /// NM_001073059 // Oryza sativa (japonica cultivar-group) Os12g0263800 (Os12g0263800) mRNA, partial cds. // refseq // 11 // ---	Os.14533.1.S1_a_at	2.79049	1.85366	0.664277	3.61416	0
	1197	AK120354 // Oryza sativa Japonica Group cDNA clone:J013066E05, full insert sequence. // gb // 11 // --- /// LOC_Os05g41550.2 // expressed protein // rgap // 11 // --- /// LOC_Os05g41550.3 // expressed protein // rgap // 11 // --- /// LOC_Os05g41550.5 // expressed protein // rgap // 11 // --- /// NM_001062465 // Oryza sativa (japonica cultivar-group) Os05g0495300 (Os05g0495300) mRNA, complete cds.…	Os.38283.1.S3_a_at	2.77938	1.65785	0.596484	3.15547	0
	7353	LOC_Os01g46810.1 // viral A-type inclusion protein repeat containing protein, expressed // rgap // 11 // --- /// NM_001050291 // Oryza sativa (japonica cultivar-group) Os01g0656600 (Os01g0656600) mRNA, partial cds. // refseq // 11 // ---	Os.32039.1.S1_at	2.77687	1.83572	0.661075	3.56949	0
	16968	LOC_Os12g04424.1 // strictosidine synthase, putative, expressed // rgap // 11 // --- /// LOC_Os12g04424.2 // strictosidine synthase, putative, expressed // rgap // 11 // --- /// NM_001072251 // Oryza sativa (japonica cultivar-group) Os11g0142400 (Os11g0142400) mRNA, partial cds. // refseq // 9 // --- /// NM_001072647 // Oryza sativa (japonica cultivar-group) Os12g0138800 (Os12g0138800) mRNA, comp…	Os.5263.2.S1_x_at	2.69897	2.13905	0.792543	4.40472	0
	4430	AK065499 // Oryza sativa Japonica Group cDNA clone:J013023N14, full insert sequence. // gb // 11 // --- /// LOC_Os03g01360.1 // expressed protein // rgap // 11 // --- /// NM_001055205 // Oryza sativa (japonica cultivar-group) Os03g0103800 (Os03g0103800) mRNA, complete cds. // refseq // 11 // ---	Os.9117.1.S1_at	2.67061	1.59614	0.597669	3.02333	0
	14379	AK072255 // Oryza sativa Japonica Group cDNA clone:J023008J03, full insert sequence. // gb // 9 // --- /// AK288545 // Oryza sativa Japonica Group cDNA, clone: J090046H01, full insert sequence. // gb // 11 // --- /// NM_001057779 // Oryza sativa (japonica cultivar-group) Os03g0745400 (Os03g0745400) mRNA, partial cds. // refseq // 9 // ---	Os.17546.5.A1_x_at	2.66015	1.59456	0.599426	3.02003	0
	13320	LOC_Os05g50100.1 // expressed protein // rgap // 10 // --- /// NM_001062937 // Oryza sativa (japonica cultivar-group) Os05g0576600 (Os05g0576600) mRNA, complete cds. // refseq // 10 // ---	Os.55247.1.S1_at	2.65227	1.63272	0.615594	3.10098	0
	1196	AK120354 // Oryza sativa Japonica Group cDNA clone:J013066E05, full insert sequence. // gb // 11 // --- /// LOC_Os05g41550.2 // expressed protein // rgap // 11 // --- /// LOC_Os05g41550.3 // expressed protein // rgap // 11 // --- /// LOC_Os05g41550.5 // expressed protein // rgap // 11 // --- /// NM_001062465 // Oryza sativa (japonica cultivar-group) Os05g0495300 (Os05g0495300) mRNA, complete cds.…	Os.38283.1.S2_a_at	2.65219	1.77095	0.667732	3.41279	0
	4019	AK058701 // Oryza sativa Japonica Group cDNA clone:001-019-C04, full insert sequence. // gb // 0 // chr1:20730083-20730368(-) /// AK058701 // Oryza sativa Japonica Group cDNA clone:001-019-C04, full insert sequence. // gb // 0 // chr10:4216284-4216569(+) /// AK058701 // Oryza sativa Japonica Group cDNA clone:001-019-C04, full insert sequence. // gb // 0 // chr10:4172867-4173152(+)	Os.50806.1.A1_at	2.63502	1.67956	0.637397	3.20329	0
	4840	LOC_Os10g33230.1 // RNA recognition motif containing protein, putative, expressed // rgap // 11 // --- /// NM_001071359 // Oryza sativa (japonica cultivar-group) Os10g0470900 (Os10g0470900) mRNA, complete cds. // refseq // 11 // ---	Os.2493.1.S2_at	2.62844	1.68792	0.642177	3.22192	0
	9625	AK066064 // Oryza sativa Japonica Group cDNA clone:J013057A08, full insert sequence. // gb // 11 // --- /// AK067349 // Oryza sativa Japonica Group cDNA clone:J013099E13, full insert sequence. // gb // 10 // --- /// LOC_Os11g24050.1 // expressed protein // rgap // 11 // --- /// LOC_Os11g24050.2 // expressed protein // rgap // 11 // ---	Os.17435.1.S1_x_at	2.60816	1.62169	0.621777	3.07736	0
	8530	AK119927 // Oryza sativa Japonica Group cDNA clone:002-184-A01, full insert sequence. // gb // 11 // --- /// LOC_Os06g32944.1 // transposon protein, putative, Pong sub-class, expressed // rgap // 11 // --- /// NM_001064278 // Oryza sativa (japonica cultivar-group) Os06g0521000 (Os06g0521000) mRNA, complete cds. // refseq // 11 // ---	Os.41074.1.S1_at	2.6022	1.59425	0.612655	3.01938	0
	3474	AK067357 // Oryza sativa Japonica Group cDNA clone:J013099I15, full insert sequence. // gb // 11 // --- /// LOC_Os08g35050.2 // ARID/BRIGHT DNA-binding domain containing protein, expressed // rgap // 11 // --- /// NM_001068484 // Oryza sativa (japonica cultivar-group) Os08g0451700 (Os08g0451700) mRNA, complete cds. // refseq // 11 // ---	Os.22539.2.A2_a_at	2.56522	1.77368	0.691432	3.41924	0
	6288	AK065003 // Oryza sativa Japonica Group cDNA clone:J013001E08, full insert sequence. // gb // 11 // --- /// AK072152 // Oryza sativa Japonica Group cDNA clone:J013135O09, full insert sequence. // gb // 11 // --- /// AK106799 // Oryza sativa Japonica Group cDNA clone:002-116-B09, full insert sequence. // gb // 11 // --- /// NM_001069622 // Oryza sativa (japonica cultivar-group) Os09g0392400 (Os09g…	Os.27389.2.S2_a_at	2.56383	1.59048	0.620351	3.01149	0
	10788	LOC_Os07g29224.1 // expressed protein // rgap // 11 // --- /// NM_001066154 // Oryza sativa (japonica cultivar-group) Os07g0474700 (Os07g0474700) mRNA, complete cds. // refseq // 11 // ---	Os.19134.1.S1_at	2.56145	1.69122	0.660257	3.22929	0
	6069	AK068714 // Oryza sativa Japonica Group cDNA clone:J013166M17, full insert sequence. // gb // 11 // --- /// LOC_Os08g05320.2 // expressed protein // rgap // 11 // --- /// LOC_Os08g05320.3 // expressed protein // rgap // 11 // ---	Os.27438.1.S1_a_at	2.4583	1.74894	0.711444	3.36112	0
	14398	AK064200 // Oryza sativa Japonica Group cDNA clone:002-104-D10, full insert sequence. // gb // 11 // --- /// NM_001064384 // Oryza sativa (japonica cultivar-group) Os06g0554700 (Os06g0554700) mRNA, partial cds. // refseq // 11 // ---	Os.19335.1.S1_at	2.40689	1.61788	0.672187	3.06923	0
	11060	NM_001063607 // Oryza sativa (japonica cultivar-group) Os06g0200700 (Os06g0200700) mRNA, complete cds. // refseq // 11 // ---	Os.54864.1.S1_at	2.40037	1.89015	0.787443	3.70674	0
	7627	AK068714 // Oryza sativa Japonica Group cDNA clone:J013166M17, full insert sequence. // gb // 11 // --- /// LOC_Os08g05320.2 // expressed protein // rgap // 11 // --- /// LOC_Os08g05320.3 // expressed protein // rgap // 11 // --- /// NM_001067523 // Oryza sativa (japonica cultivar-group) Os08g0148600 (Os08g0148600) mRNA, partial cds. // refseq // 11 // ---	Os.27438.2.S1_a_at	2.39201	1.60586	0.671347	3.04378	0
	24504	BGIOSSBCE029689.1 // --- // bgi_ris // 0 // chr10:12778820-12782804(+) /// CT835766 // Oryza sativa (indica cultivar-group) cDNA clone:OSIGCRA204K04, full insert sequence. // gb // 0 // chr10:12778406-12782963(+) /// LOC_Os02g22590.1 // expressed protein // rgap // 0 // chr2:13467705-13470238(-) /// LOC_Os02g27830.1 // conserved hypothetical protein // rgap // 0 // chr2:16471328-16478176(-) /// L…	Os.40028.1.A1_at	2.38419	1.63842	0.6872	3.11324	0
	797	AK243377 // Oryza sativa Japonica Group cDNA, clone: J100063A11, full insert sequence. // gb // 10 // --- /// D01000 // Oryza sativa Japonica Group mRNA for copper/zinc-superoxide dismutase, complete cds. // gb // 11 // --- /// EU325984 // Oryza sativa Japonica Group cultivar Wuyujing 3 copper/zinc-superoxide dismutase mRNA, complete cds. // gb // 11 // --- /// LOC_Os07g46990.1 // copper/zinc sup…	Os.4169.1.S1_at	2.35916	1.80345	0.764445	3.49054	0
	4289	AK103846 // Oryza sativa Japonica Group cDNA clone:J033148J22, full insert sequence. // gb // 11 // --- /// LOC_Os03g12670.2 // expressed protein // rgap // 11 // ---	Os.12264.2.S1_at	2.34432	1.69824	0.724407	3.24505	0
	7386	LOC_Os07g11150.1 // expressed protein // rgap // 11 // --- /// LOC_Os07g11150.2 // expressed protein // rgap // 11 // --- /// LOC_Os07g11150.3 // expressed protein // rgap // 11 // --- /// NM_001065714 // Oryza sativa (japonica cultivar-group) Os07g0212400 (Os07g0212400) mRNA, complete cds. // refseq // 11 // ---	Os.44418.1.S1_at	2.30891	1.74563	0.756043	3.35342	0
Negative genes (77)
	Row	Gene ID	Gene Name	Score(d)	Numerator(r)	Denominator(s+s0)	Fold Change	q-value(%)
	11197	AK103498 // Oryza sativa Japonica Group cDNA clone:J033131A17, full insert sequence. // gb // 11 // --- /// LOC_Os01g01170.1 // expressed protein // rgap // 11 // --- /// NM_001048280 // Oryza sativa (japonica cultivar-group) Os01g0101800 (Os01g0101800) mRNA, complete cds. // refseq // 11 // ---	Os.32622.1.S1_at	-14.0065	-2.56006	0.182777	0.169569	0
	13572	AK060414 // Oryza sativa Japonica Group cDNA clone:001-010-E09, full insert sequence. // gb // 10 // --- /// AK073098 // Oryza sativa Japonica Group cDNA clone:J033003O07, full insert sequence. // gb // 10 // --- /// LOC_Os06g02530.1 // expressed protein // rgap // 11 // --- /// NM_001063150 // Oryza sativa (japonica cultivar-group) Os06g0115700 (Os06g0115700) mRNA, partial cds. // refseq // 10 /…	Os.9159.2.S1_x_at	-11.2519	-3.48984	0.310156	0.0890127	0
	20641	AK241627 // Oryza sativa Japonica Group cDNA, clone: J065187G05, full insert sequence. // gb // 11 // --- /// AY941774 // Oryza sativa Japonica Group retinoblastoma-related protein 1 (Rbr1) mRNA, complete cds. // gb // 11 // --- /// LOC_Os08g42600.1 // retinoblastoma-related protein-like, putative, expressed // rgap // 11 // --- /// LOC_Os08g42600.2 // retinoblastoma-related protein-like, putativ…	Os.40106.1.A1_s_at	-9.59264	-1.97987	0.206395	0.253512	0
	7976	LOC_Os01g21070.1 // endoglucanase, putative, expressed // rgap // 11 // --- /// NM_001049402 // Oryza sativa (japonica cultivar-group) Os01g0312800 (Os01g0312800) mRNA, partial cds. // refseq // 11 // ---	Os.28032.1.A1_at	-9.3314	-2.72264	0.291772	0.151497	0
	9666	AK103499 // Oryza sativa Japonica Group cDNA clone:J033131B09, full insert sequence. // gb // 11 // --- /// LOC_Os09g02360.1 // cyclin, putative, expressed // rgap // 11 // --- /// NM_001069109 // Oryza sativa (japonica cultivar-group) Os09g0111100 (Os09g0111100) mRNA, complete cds. // refseq // 11 // ---	Os.47738.1.S1_at	-8.78245	-2.06034	0.234597	0.23976	0
	13227	LOC_Os02g43120.1 // zinc finger, C3HC4 type domain containing protein, expressed // rgap // 11 // --- /// NM_001054105 // Oryza sativa (japonica cultivar-group) Os02g0645000 (Os02g0645000) mRNA, complete cds. // refseq // 11 // ---	Os.57205.1.S1_at	-8.67504	-2.57919	0.297312	0.167335	0
	7595	AK073411 // Oryza sativa Japonica Group cDNA clone:J033041P20, full insert sequence. // gb // 11 // --- /// LOC_Os12g37400.1 // MCM7 - Putative minichromosome maintenance MCM complex subunit 7, expressed // rgap // 11 // --- /// LOC_Os12g37400.2 // MCM7 - Putative minichromosome maintenance MCM complex subunit 7, expressed // rgap // 11 // --- /// NM_001073552 // Oryza sativa (japonica cultivar-g…	Os.24951.1.S1_at	-8.28636	-1.80589	0.217935	0.286005	0
	6892	AK069900 // Oryza sativa Japonica Group cDNA clone:J023035E20, full insert sequence. // gb // 11 // --- /// EU847018 // Oryza sativa Japonica Group clone KCS054B09 HMG type nucleosome/chromatin assembly factor mRNA, complete cds. // gb // 10 // --- /// LOC_Os08g01100.1 // HMG1/2, putative, expressed // rgap // 11 // --- /// NM_001067293 // Oryza sativa (japonica cultivar-group) Os08g0101100 (Os08…	Os.5767.1.S1_at	-7.82216	-1.97149	0.252039	0.25499	0
	10542	AK102094 // Oryza sativa Japonica Group cDNA clone:J033083D05, full insert sequence. // gb // 11 // --- /// NM_001058703 // Oryza sativa (japonica cultivar-group) Os04g0177300 (Os04g0177300) mRNA, partial cds. // refseq // 11 // ---	Os.54132.1.S1_at	-7.37326	-2.4617	0.333869	0.181532	0
	17451	LOC_Os07g05190.1 // leucine-rich repeat family protein, putative, expressed // rgap // 11 // --- /// NM_001065418 // Oryza sativa (japonica cultivar-group) Os07g0145400 (Os07g0145400) mRNA, complete cds. // refseq // 11 // ---	Os.32680.1.S1_at	-7.31008	-2.73661	0.374361	0.150037	0
	4085	AK101972 // Oryza sativa Japonica Group cDNA clone:J033076M10, full insert sequence. // gb // 11 // --- /// LOC_Os05g03120.1 // retrotransposon protein, putative, unclassified, expressed // rgap // 11 // --- /// LOC_Os05g03120.2 // retrotransposon protein, putative, unclassified, expressed // rgap // 11 // --- /// LOC_Os05g03120.3 // retrotransposon protein, putative, unclassified, expressed // r…	Os.51828.1.S1_at	-7.24309	-2.01358	0.278	0.247658	0
	9818	LOC_Os05g02810.1 // protein binding protein, putative, expressed // rgap // 11 // --- /// NM_001061020 // Oryza sativa (japonica cultivar-group) Os05g0119600 (Os05g0119600) mRNA, complete cds. // refseq // 11 // ---	Os.57055.1.S1_at	-7.09899	-2.50289	0.35257	0.176423	0
	15337	LOC_Os03g21510.1 // inactive receptor kinase At2g26730 precursor, putative, expressed // rgap // 10 // ---	Os.48959.1.S1_at	-7.02815	-2.14707	0.305495	0.225771	0
	9515	AK071465 // Oryza sativa Japonica Group cDNA clone:J023098E17, full insert sequence. // gb // 11 // --- /// LOC_Os06g46500.1 // monocopper oxidase, putative, expressed // rgap // 11 // --- /// NM_001064900 // Oryza sativa (japonica cultivar-group) Os06g0678800 (Os06g0678800) mRNA, complete cds. // refseq // 11 // ---	Os.49496.1.S1_at	-6.89392	-1.87308	0.2717	0.272991	0
	3782	EU602347 // Oryza sativa Japonica Group ribonucleotide diphosphate reductase small subunit 2 (RnrS2) mRNA, complete cds. // gb // 11 // --- /// LOC_Os06g03720.1 // ribonucleoside-diphosphate reductase small chain, putative, expressed // rgap // 11 // --- /// NM_001063203 // Oryza sativa (japonica cultivar-group) Os06g0127900 (Os06g0127900) mRNA, complete cds. // refseq // 11 // ---	Os.9043.1.S1_at	-6.7356	-1.62576	0.241368	0.324039	0
	4155	AK119808 // Oryza sativa Japonica Group cDNA clone:002-176-H01, full insert sequence. // gb // 11 // --- /// LOC_Os03g21730.1 // receptor-like protein kinase precursor, putative, expressed // rgap // 11 // --- /// NM_001056570 // Oryza sativa (japonica cultivar-group) Os03g0335500 (Os03g0335500) mRNA, complete cds. // refseq // 11 // ---	Os.50062.1.S1_at	-6.67887	-2.54706	0.381361	0.171103	0
	17533	LOC_Os01g04170.1 // expressed protein // rgap // 11 // ---	Os.37152.1.S1_at	-6.56822	-1.92004	0.292323	0.264247	0
	871	AB111916 // Oryza sativa Japonica Group OsRPA70b mRNA for replication protein A 70b, complete cds. // gb // 11 // --- /// AF009179 // Oryza sativa replication protein A1 (Os-RPA1) mRNA, complete cds. // gb // 11 // --- /// LOC_Os03g11540.1 // RPA1B - Putative single-stranded DNA binding complex subunit 1, expressed // rgap // 11 // --- /// NM_001055904 // Oryza sativa (japonica cultivar-group) Os…	Os.1376.1.S1_at	-6.43662	-1.67068	0.259558	0.314106	0
	14270	LOC_Os03g11210.1 // DUF538 domain containing protein, putative, expressed // rgap // 11 // ---	Os.9875.1.S1_at	-6.27158	-1.80836	0.288342	0.285515	0
	3731	AK120664 // Oryza sativa Japonica Group cDNA clone:J013159J10, full insert sequence. // gb // 11 // --- /// LOC_Os01g51840.1 // IQ calmodulin-binding motif family protein, putative, expressed // rgap // 11 // --- /// LOC_Os01g51840.2 // IQ calmodulin-binding motif family protein, putative, expressed // rgap // 11 // --- /// LOC_Os01g51840.3 // IQ calmodulin-binding motif family protein, putative,…	Os.48857.1.S1_a_at	-6.04888	-1.6545	0.273523	0.317647	0
	2780	AK103138 // Oryza sativa Japonica Group cDNA clone:J033120F09, full insert sequence. // gb // 11 // --- /// LOC_Os03g12140.1 // glucan endo-1,3-beta-glucosidase precursor, putative, expressed // rgap // 11 // --- /// LOC_Os03g12140.2 // glucan endo-1,3-beta-glucosidase precursor, putative, expressed // rgap // 11 // --- /// LOC_Os03g12140.3 // glucan endo-1,3-beta-glucosidase precursor, putative,…	Os.49195.1.S1_at	-6.02082	-1.62018	0.269097	0.325294	0
	17181	LOC_Os01g60670.1 // receptor-like protein kinase precursor, putative, expressed // rgap // 11 // ---	Os.32417.1.S1_at	-5.92327	-2.05546	0.347014	0.240572	0
	17726	LOC_Os03g04490.1 // cyclin-dependent kinase inhibitor, putative, expressed // rgap // 11 // --- /// NM_001055440 // Oryza sativa (japonica cultivar-group) Os03g0137800 (Os03g0137800) mRNA, complete cds. // refseq // 9 // ---	Os.47965.1.A1_at	-5.90512	-2.06375	0.349485	0.239193	0
	3718	AK073288 // Oryza sativa Japonica Group cDNA clone:J033028L24, full insert sequence. // gb // 10 // --- /// LOC_Os06g28000.1 // carboxyl-terminal peptidase, putative, expressed // rgap // 11 // --- /// NM_001064167 // Oryza sativa (japonica cultivar-group) Os06g0474500 (Os06g0474500) mRNA, complete cds. // refseq // 10 // ---	Os.14208.1.S1_at	-5.88173	-1.67041	0.283999	0.314165	0
	16535	AK064449 // Oryza sativa Japonica Group cDNA clone:002-110-F04, full insert sequence. // gb // 11 // --- /// BGIOSSBCE029676.1 // --- // bgi_ris // 11 // --- /// LOC_Os10g24690.1 // expressed protein // rgap // 11 // --- /// NM_001071027 // Oryza sativa (japonica cultivar-group) Os10g0386300 (Os10g0386300) mRNA, complete cds. // refseq // 11 // ---	Os.36118.1.S1_at	-5.73086	-1.83558	0.320297	0.280179	0
	15309	LOC_Os05g37800.1 // DUF740 domain containing protein, expressed // rgap // 11 // ---	Os.51914.1.A1_at	-5.69792	-1.64426	0.288571	0.319911	0
	14882	CT830020 // Oryza sativa (indica cultivar-group) cDNA clone:OSIGCSA037H03, full insert sequence. // gb // 11 // --- /// LOC_Os07g40130.1 // retrotransposon protein, putative, Ty3-gypsy subclass, expressed // rgap // 11 // ---	Os.5095.1.S1_at	-5.68563	-2.09147	0.367851	0.234642	0
	21287	AK242489 // Oryza sativa Japonica Group cDNA, clone: J080306K17, full insert sequence. // gb // 11 // --- /// LOC_Os04g05050.1 // pectate lyase precursor, putative, expressed // rgap // 11 // --- /// LOC_Os04g05050.2 // pectate lyase precursor, putative, expressed // rgap // 11 // ---	Os.8458.1.S1_s_at	-5.58461	-2.1322	0.381799	0.22811	0
	10197	AK060609 // Oryza sativa Japonica Group cDNA clone:001-025-D03, full insert sequence. // gb // 11 // ---	Os.51088.1.S1_at	-5.45816	-2.09657	0.384117	0.233813	0
	6894	NM_001070316 // Oryza sativa (japonica cultivar-group) Os09g0535500 (Os09g0535500) mRNA, complete cds. // refseq // 11 // ---	Os.9138.1.S1_at	-5.45773	-1.75941	0.32237	0.295369	0
	9811	AB192575 // Oryza sativa Japonica Group GASR2 mRNA for Gibberellin stimulated transcript related protein 2, complete cds. // gb // 11 // --- /// AK059158 // Oryza sativa Japonica Group cDNA clone:001-023-D02, full insert sequence. // gb // 11 // --- /// LOC_Os04g39110.1 // GASR4 - Gibberellin-regulated GASA/GAST/Snakin family protein precursor, expressed // rgap // 11 // --- /// LOC_Os04g39110.2 …	Os.46435.1.S1_s_at	-5.42979	-1.6269	0.299625	0.323783	0
	9247	AK101838 // Oryza sativa Japonica Group cDNA clone:J033069D10, full insert sequence. // gb // 11 // --- /// LOC_Os08g29200.1 // BURP domain containing protein, expressed // rgap // 11 // --- /// NM_001068227 // Oryza sativa (japonica cultivar-group) Os08g0380100 (Os08g0380100) mRNA, complete cds. // refseq // 11 // ---	Os.54090.1.S1_at	-5.36701	-1.80397	0.336122	0.286385	0
	22643	BGIOSSBCE006731.1 // --- // bgi_ris // 9 // --- /// LOC_Os02g33790.1 // expressed protein // rgap // 11 // ---	OsAffx.24561.1.S1_at	-5.34429	-1.71896	0.321645	0.303767	0
	5218	AK101775 // Oryza sativa Japonica Group cDNA clone:J033064M23, full insert sequence. // gb // 10 // --- /// LOC_Os01g56330.1 // TKL_IRAK_CrRLK1L-1.5 - The CrRLK1L-1 subfamily has homology to the CrRLK1L homolog, expressed // rgap // 11 // --- /// NM_001050907 // Oryza sativa (japonica cultivar-group) Os01g0769700 (Os01g0769700) mRNA, complete cds. // refseq // 11 // ---	Os.32267.1.S1_at	-5.33261	-1.58546	0.297314	0.333218	0
	21286	LOC_Os04g05050.1 // pectate lyase precursor, putative, expressed // rgap // 11 // --- /// LOC_Os04g05050.2 // pectate lyase precursor, putative, expressed // rgap // 11 // --- /// NM_001058638 // Oryza sativa (japonica cultivar-group) Os04g0137100 (Os04g0137100) mRNA, complete cds. // refseq // 9 // ---	OsAffx.3726.1.S1_at	-5.30549	-2.08177	0.39238	0.236224	0
	23509	BGIOSSBCE026976.1 // --- // bgi_ris // 11 // --- /// BGIOSSFCE027342.1 // --- // bgi_ris // 11 // --- /// LOC_Os09g06620.1 // OsFBX307 - F-box domain containing protein, expressed // rgap // 11 // ---	OsAffx.17579.1.S1_at	-5.30458	-1.68112	0.316917	0.311841	0
	6791	AK072286 // Oryza sativa Japonica Group cDNA clone:J023012O04, full insert sequence. // gb // 11 // --- /// LOC_Os05g37930.1 // expressed protein // rgap // 11 // --- /// LOC_Os05g37930.2 // expressed protein // rgap // 11 // --- /// LOC_Os05g37930.3 // expressed protein // rgap // 11 // --- /// NM_001062249 // Oryza sativa (japonica cultivar-group) Os05g0453300 (Os05g0453300) mRNA, complete cds.…	Os.11042.1.S1_at	-5.29356	-1.62446	0.306875	0.324331	0
	1769	AK102373 // Oryza sativa Japonica Group cDNA clone:J033091N05, full insert sequence. // gb // 11 // --- /// BGIOSSBCE001933.1 // --- // bgi_ris // 11 // --- /// BGIOSSBCE003317.1 // --- // bgi_ris // 11 // --- /// BGIOSSFCE002018.1 // --- // bgi_ris // 11 // --- /// LOC_Os01g34690.1 // expressed protein // rgap // 11 // --- /// LOC_Os01g55190.1 // expressed protein // rgap // 11 // --- /// NM_001…	Os.8252.1.S1_s_at	-5.1523	-1.68201	0.326458	0.311649	0
	16427	LOC_Os04g53950.1 // glycosyl hydrolases family 16 protein, protein, expressed // rgap // 11 // --- /// LOC_Os04g53950.2 // glycosyl hydrolases family 16 protein, protein, expressed // rgap // 11 // --- /// LOC_Os04g53950.3 // glycosyl hydrolases family 16 protein, protein, expressed // rgap // 11 // ---	Os.7566.1.S1_at	-5.08056	-1.84528	0.363204	0.278302	0
	7950	LOC_Os01g64430.1 // DUF623 domain containing protein, expressed // rgap // 11 // --- /// NM_001051426 // Oryza sativa (japonica cultivar-group) Os01g0864000 (Os01g0864000) mRNA, partial cds. // refseq // 11 // ---	Os.7351.1.S1_at	-5.07172	-1.89476	0.373594	0.268918	0
	19986	AF542507 // Oryza sativa Dof-like protein 34 mRNA, partial cds. // gb // 11 // ---	Os.46084.1.S1_at	-5.06772	-1.67743	0.331003	0.312639	0
	23069	BGIOSSFCE027620.1 // --- // bgi_ris // 11 // --- /// LOC_Os09g12780.1 // expressed protein // rgap // 11 // ---	OsAffx.29822.1.S1_at	-5.00548	-1.61682	0.32301	0.326054	0
	2335	AK101241 // Oryza sativa Japonica Group cDNA clone:J033031P12, full insert sequence. // gb // 11 // --- /// LOC_Os07g37350.1 // armadillo/beta-catenin repeat family protein, putative, expressed // rgap // 11 // --- /// NM_001066517 // Oryza sativa (japonica cultivar-group) Os07g0560300 (Os07g0560300) mRNA, complete cds. // refseq // 11 // ---	Os.5797.1.S1_at	-4.97722	-2.01454	0.404753	0.247492	0
	12840	AK103885 // Oryza sativa Japonica Group cDNA clone:J033150B14, full insert sequence. // gb // 11 // --- /// LOC_Os02g52460.1 // zinc knuckle domain containing protein, expressed // rgap // 11 // --- /// NM_001054737 // Oryza sativa (japonica cultivar-group) Os02g0762200 (Os02g0762200) mRNA, complete cds. // refseq // 11 // ---	Os.54394.1.S1_at	-4.96428	-1.59081	0.320451	0.331985	0
	12614	AK106017 // Oryza sativa Japonica Group cDNA clone:001-206-B08, full insert sequence. // gb // 11 // --- /// LOC_Os01g31940.1 // purine permease, putative, expressed // rgap // 11 // --- /// NM_001049677 // Oryza sativa (japonica cultivar-group) Os01g0504100 (Os01g0504100) mRNA, complete cds. // refseq // 11 // ---	Os.54587.1.S1_at	-4.89956	-1.67945	0.342776	0.312202	0
	6731	CT833318 // Oryza sativa (indica cultivar-group) cDNA clone:OSIGCSN064F01, full insert sequence. // gb // 11 // --- /// LOC_Os01g03980.1 // expressed protein // rgap // 11 // --- /// NM_001048459 // Oryza sativa (japonica cultivar-group) Os01g0130900 (Os01g0130900) mRNA, complete cds. // refseq // 11 // ---	Os.3721.1.S1_at	-4.85369	-2.03873	0.420038	0.243377	0
	727	AK070591 // Oryza sativa Japonica Group cDNA clone:J023055M11, full insert sequence. // gb // 11 // --- /// CT830093 // Oryza sativa (indica cultivar-group) cDNA clone:OSIGCRA111M20, full insert sequence. // gb // 9 // --- /// CT832993 // Oryza sativa (indica cultivar-group) cDNA clone:OSIGCPI201O16, full insert sequence. // gb // 11 // --- /// LOC_Os03g12250.1 // atypical receptor-like kinase MA…	Os.21812.2.S1_a_at	-4.81733	-1.6724	0.347164	0.31373	0
	528	AK109461 // Oryza sativa Japonica Group cDNA clone:001-127-C09, full insert sequence. // gb // 11 // --- /// LOC_Os12g05120.1 // receptor kinase, putative, expressed // rgap // 11 // --- /// LOC_Os12g05120.2 // receptor kinase, putative, expressed // rgap // 11 // --- /// NM_001072681 // Oryza sativa (japonica cultivar-group) Os12g0145900 (Os12g0145900) mRNA, complete cds. // refseq // 11 // ---	Os.26353.1.S2_a_at	-4.80675	-1.99981	0.416041	0.250034	0
	12398	LOC_Os03g61040.1 // GIL1, putative, expressed // rgap // 11 // --- /// NM_001058292 // Oryza sativa (japonica cultivar-group) Os03g0825600 (Os03g0825600) mRNA, partial cds. // refseq // 11 // ---	Os.36472.2.S1_at	-4.75969	-1.70021	0.35721	0.307742	0
	18803	LOC_Os10g34570.1 // expressed protein // rgap // 11 // ---	OsAffx.8003.1.S1_at	-4.74787	-1.62936	0.343176	0.323232	0
	12520	AK066113 // Oryza sativa Japonica Group cDNA clone:J013051I09, full insert sequence. // gb // 11 // --- /// LOC_Os06g06290.1 // GDSL-like lipase/acylhydrolase, putative, expressed // rgap // 11 // --- /// NM_001063393 // Oryza sativa (japonica cultivar-group) Os06g0157000 (Os06g0157000) mRNA, complete cds. // refseq // 11 // ---	Os.12029.1.S1_a_at	-4.65552	-1.76216	0.37851	0.294806	0
	11884	LOC_Os02g06960.1 // expressed protein // rgap // 11 // --- /// NM_001052532 // Oryza sativa (japonica cultivar-group) Os02g0165500 (Os02g0165500) mRNA, complete cds. // refseq // 11 // ---	Os.51077.1.S1_at	-4.59483	-1.63463	0.355755	0.322052	0
	21114	LOC_Os01g03452.1 // transposon protein, putative, unclassified // rgap // 11 // --- /// Os01g0125300 // --- // rapdb // 11 // ---	OsAffx.31552.2.S1_at	-4.53229	-2.74284	0.605178	0.149391	0
	7548	AK111485 // Oryza sativa Japonica Group cDNA clone:002-188-G05, full insert sequence. // gb // 11 // --- /// LOC_Os04g34540.2 // expressed protein // rgap // 11 // --- /// NM_001059327 // Oryza sativa (japonica cultivar-group) Os04g0422700 (Os04g0422700) mRNA, complete cds. // refseq // 11 // ---	Os.6272.1.S1_at	-4.50803	-2.11405	0.468953	0.230997	0
	18605	LOC_Os01g62630.1 // aspartic proteinase nepenthesin precursor, putative, expressed // rgap // 11 // --- /// NM_001051316 // Oryza sativa (japonica cultivar-group) Os01g0844500 (Os01g0844500) mRNA, complete cds. // refseq // 11 // ---	Os.42450.1.A1_at	-4.4927	-1.76355	0.392537	0.294522	0
	23433	CT836463 // Oryza sativa (indica cultivar-group) cDNA clone:OSIGCSN031A17, full insert sequence. // gb // 10 // --- /// LOC_Os05g11650.1 // GIL1, putative, expressed // rgap // 11 // ---	OsAffx.26840.1.S1_s_at	-4.46362	-1.6239	0.363807	0.324458	0
	17416	LOC_Os03g19200.1 // DNAJ heat shock N-terminal domain-containing protein, putative, expressed // rgap // 10 // ---	Os.14195.1.S1_at	-4.39963	-1.92574	0.437704	0.263206	0
	7535	LOC_Os09g26780.1 // zinc-finger protein, putative, expressed // rgap // 10 // --- /// NM_001069808 // Oryza sativa (japonica cultivar-group) Os09g0439200 (Os09g0439200) mRNA, complete cds. // refseq // 10 // ---	Os.48064.1.S1_at	-4.30915	-1.82832	0.424289	0.281592	0
	9835	AK109599 // Oryza sativa Japonica Group cDNA clone:002-137-E02, full insert sequence. // gb // 11 // --- /// BGIOSSBCE026177.1 // --- // bgi_ris // 9 // --- /// BGIOSSFCE026525.1 // --- // bgi_ris // 9 // --- /// LOC_Os08g36570.1 // F-box protein, putative, expressed // rgap // 11 // --- /// NM_001068547 // Oryza sativa (japonica cultivar-group) Os08g0469500 (Os08g0469500) mRNA, complete cds. // …	Os.56199.1.S1_at	-4.23064	-1.67839	0.396721	0.312432	0
	21010	AK242684 // Oryza sativa Japonica Group cDNA, clone: J090033G21, full insert sequence. // gb // 11 // --- /// LOC_Os08g39590.1 // inactive receptor kinase At2g26730 precursor, putative, expressed // rgap // 11 // ---	OsAffx.17422.1.S1_at	-4.14897	-1.79598	0.432872	0.287977	0
	7533	LOC_Os03g13570.1 // glycosyl hydrolases family 16, putative, expressed // rgap // 11 // --- /// NM_001056038 // Oryza sativa (japonica cultivar-group) Os03g0239000 (Os03g0239000) mRNA, complete cds. // refseq // 11 // ---	Os.51174.1.S1_at	-4.13314	-2.20861	0.534366	0.216343	0
	13792	CT830576 // Oryza sativa (indica cultivar-group) cDNA clone:OSIGCSN030C08, full insert sequence. // gb // 11 // --- /// LOC_Os09g24810.1 // ZF-HD protein dimerisation region containing protein, expressed // rgap // 11 // --- /// NM_001069703 // Oryza sativa (japonica cultivar-group) Os09g0414500 (Os09g0414500) mRNA, complete cds. // refseq // 11 // ---	Os.50830.1.S1_at	-4.06677	-1.98624	0.488406	0.252396	0
	16341	LOC_Os03g15940.1 // OsWLIM2 - LIM domain protein, putative actin-binding protein and transcription factor, expressed // rgap // 11 // --- /// NM_001056190 // Oryza sativa (japonica cultivar-group) Os03g0266100 (Os03g0266100) mRNA, complete cds. // refseq // 10 // ---	Os.8225.1.S1_at	-3.99478	-1.67067	0.418214	0.314107	0
	4088	AK100181 // Oryza sativa Japonica Group cDNA clone:J023030B10, full insert sequence. // gb // 11 // --- /// LOC_Os05g32960.1 // expressed protein // rgap // 11 // --- /// NM_001062000 // Oryza sativa (japonica cultivar-group) Os05g0396900 (Os05g0396900) mRNA, complete cds. // refseq // 11 // ---	Os.47742.1.S1_at	-3.97077	-1.60591	0.404432	0.328529	0
	7550	AK108145 // Oryza sativa Japonica Group cDNA clone:002-139-F03, full insert sequence. // gb // 11 // --- /// LOC_Os03g20440.1 // VQ domain containing protein, putative, expressed // rgap // 11 // ---	Os.18622.1.S1_at	-3.71025	-1.80403	0.486227	0.286374	0
	13406	NM_001063516 // Oryza sativa (japonica cultivar-group) Os06g0181700 (Os06g0181700) mRNA, complete cds. // refseq // 11 // ---	Os.55579.1.S1_at	-3.69051	-1.63085	0.441903	0.322898	0
	9972	LOC_Os01g07500.1 // alliin lyase precursor, putative, expressed // rgap // 11 // --- /// NM_001048670 // Oryza sativa (japonica cultivar-group) Os01g0169800 (Os01g0169800) mRNA, partial cds. // refseq // 11 // ---	Os.37066.1.S1_at	-3.65553	-2.00187	0.547628	0.249676	0
	7499	AK064156 // Oryza sativa Japonica Group cDNA clone:002-103-F04, full insert sequence. // gb // 11 // --- /// NM_001053307 // Oryza sativa (japonica cultivar-group) Os02g0454500 (Os02g0454500) mRNA, complete cds. // refseq // 11 // ---	Os.49120.1.S1_at	-3.65162	-1.87298	0.512917	0.27301	0
	7330	AK071667 // Oryza sativa Japonica Group cDNA clone:J023105N15, full insert sequence. // gb // 11 // --- /// LOC_Os01g47400.1 // OsMan01 - Endo-Beta-Mannanase, expressed // rgap // 10 // --- /// LOC_Os01g47400.2 // OsMan01 - Endo-Beta-Mannanase, expressed // rgap // 10 // --- /// NM_001050320 // Oryza sativa (japonica cultivar-group) Os01g0663300 (Os01g0663300) mRNA, complete cds. // refseq // 10 …	Os.10006.1.S1_at	-3.61755	-1.72682	0.477344	0.302118	0
	23461	LOC_Os09g36490.1 // expressed protein // rgap // 11 // ---	OsAffx.30152.1.S1_s_at	-3.52099	-1.73026	0.491412	0.301398	0
	7514	AK105531 // Oryza sativa Japonica Group cDNA clone:001-127-G10, full insert sequence. // gb // 11 // --- /// LOC_Os06g49100.1 // retrotransposon protein, putative, unclassified, expressed // rgap // 11 // --- /// NM_001065044 // Oryza sativa (japonica cultivar-group) Os06g0704500 (Os06g0704500) mRNA, partial cds. // refseq // 11 // ---	Os.54530.1.S1_at	-3.49781	-1.73927	0.497245	0.299521	0
	22982	Os12g0115833 // --- // rapdb // 10 // ---	OsAffx.31552.3.S1_x_at	-3.3727	-2.26231	0.670771	0.208438	0
	9665	LOC_Os10g27360.1 // no apical meristem protein, putative, expressed // rgap // 11 // --- /// NM_001071128 // Oryza sativa (japonica cultivar-group) Os10g0413700 (Os10g0413700) mRNA, complete cds. // refseq // 11 // ---	Os.46817.1.S1_at	-3.21523	-1.80292	0.560742	0.286595	0
	1063	AF201895 // Oryza sativa growth-regulating factor 1 (GRF1) mRNA, complete cds. // gb // 11 // --- /// LOC_Os02g53690.1 // growth regulating factor protein, putative, expressed // rgap // 11 // --- /// NM_001054823 // Oryza sativa (japonica cultivar-group) Os02g0776900 (Os02g0776900) mRNA, complete cds. // refseq // 11 // ---	Os.2347.1.S1_a_at	-3.0989	-1.75094	0.56502	0.297109	0
	3765	LOC_Os01g71090.1 // xylanase inhibitor, putative, expressed // rgap // 11 // --- /// NM_001051867 // Oryza sativa (japonica cultivar-group) Os01g0937100 (Os01g0937100) mRNA, complete cds. // refseq // 11 // ---	Os.4856.1.S1_at	-2.9005	-1.64715	0.567885	0.31927	0
	1938	AK102309 // Oryza sativa Japonica Group cDNA clone:J033090B18, full insert sequence. // gb // 11 // --- /// LOC_Os01g03950.1 // glycosyl hydrolase, family 31, putative, expressed // rgap // 11 // --- /// NM_001048457 // Oryza sativa (japonica cultivar-group) Os01g0130400 (Os01g0130400) mRNA, complete cds. // refseq // 11 // ---	Os.19761.1.S1_at	-2.84706	-1.62607	0.571139	0.32397	0
	765	AY129294 // Oryza sativa (japonica cultivar-group) beta-glucosidase mRNA, complete cds. // gb // 11 // --- /// LOC_Os03g11420.1 // Os3bglu6 - beta-glucosidase/beta-fucosidase/beta-galactosidase, expressed // rgap // 11 // --- /// NM_001055893 // Oryza sativa (japonica cultivar-group) Os03g0212800 (Os03g0212800) mRNA, complete cds. // refseq // 11 // ---	Os.15799.1.S1_at	-2.6831	-1.69056	0.630076	0.309807	0
	Estimated Miss rates for Delta=1.2726177340117
		Quantiles	Cutpoints	Miss Rate(%)
		0 -> 0.05	-2.683 -> -2.012	88.75
		0.05 -> 0.1	-2.012 -> -1.616	85.28
		0.1 -> 0.15	-1.616 -> -1.314	81.01
		0.15 -> 0.2	-1.314 -> -1.07	75.32
		0.2 -> 0.25	-1.07 -> -0.843	58.09
		0.25 -> 0.75	-0.843 -> 1.088	19.64
		0.75 -> 0.8	1.088 -> 1.293	80.26
		0.8 -> 0.85	1.293 -> 1.492	87.15
		0.85 -> 0.9	1.492 -> 1.712	90.13
		0.9 -> 0.95	1.712 -> 1.968	91.79
		0.95 -> 1	1.968 -> 2.308	92.94

## Sheet: 24h
Current settings
Input parameters
Data type?								Two class unpaired
Array or Seq data?								array
Arrays centered?								FALSE
Delta								1.18823
Minimum fold change								3
Test statistic								standard
Are data are log scale?								TRUE
Number of permutations								100
Input percentile for exchangeability factor s0								Automatic choice
Number of neighbors for KNN								10
Seed for Random number generator								1234567
Computed values
Estimate of pi0 (proportion of null genes)								0.6
s0 percentile								35.002
False Discovery Rate (%)								0
List of Significant Genes for Delta = 1.188
		Fenclorim 24h vs. acetone 24h
Positive genes (67)
	Row	Gene ID	Gene Name	Score(d)	Numerator(r)	Denominator(s+s0)	Fold Change	q-value(%)
	25229	AF309377 // Oryza sativa (japonica cultivar-group) clone C62181 putative glutathione S-transferase OsGSTU5 mRNA, complete cds. // gb // 11 // --- /// CT828397 // Oryza sativa (indica cultivar-group) cDNA clone:OSIGCRA221A02, full insert sequence. // gb // 11 // --- /// LOC_Os09g20220.1 // glutathione S-transferase, putative, expressed // rgap // 11 // --- /// NM_001069542 // Oryza sativa (japonic…	Os.49030.1.A1_s_at	24.1769	6.76499	0.279812	108.759	0
	14278	AK103553 // Oryza sativa Japonica Group cDNA clone:J033132F18, full insert sequence. // gb // 10 // --- /// BGIOSSBCE013521.1 // --- // bgi_ris // 9 // --- /// LOC_Os04g27060.1 // oxidoreductase, aldo/keto reductase family protein, putative, expressed // rgap // 11 // --- /// NM_001059032 // Oryza sativa (japonica cultivar-group) Os04g0339400 (Os04g0339400) mRNA, complete cds. // refseq // 10 // …	Os.11266.1.S1_at	20.1631	3.97313	0.197049	15.7047	0
	941	AF237487 // Oryza sativa XIG mRNA, complete cds. // gb // 11 // --- /// LOC_Os03g17480.1 // IN2-1 protein, putative, expressed // rgap // 11 // --- /// NM_001056287 // Oryza sativa (japonica cultivar-group) Os03g0283200 (Os03g0283200) mRNA, complete cds. // refseq // 11 // ---	Os.2376.1.S1_at	17.3409	2.25814	0.130221	4.78375	0
	793	AF068333 // Oryza sativa putative phytosulfokine peptide precursor (PSK3) mRNA, complete cds. // gb // 10 // --- /// LOC_Os12g05260.1 // phytosulfokines precursor, putative, expressed // rgap // 11 // --- /// NM_001072687 // Oryza sativa (japonica cultivar-group) Os12g0147800 (Os12g0147800) mRNA, complete cds. // refseq // 11 // ---	Os.2218.1.S1_at	14.096	2.94784	0.209126	7.71595	0
	10796	AK065960 // Oryza sativa Japonica Group cDNA clone:J013045M24, full insert sequence. // gb // 11 // --- /// NM_001065294 // Oryza sativa (japonica cultivar-group) Os07g0116900 (Os07g0116900) mRNA, partial cds. // refseq // 9 // ---	Os.35752.1.S1_at	12.3125	2.17803	0.176896	4.52535	0
	1276	AK105093 // Oryza sativa Japonica Group cDNA clone:001-100-A01, full insert sequence. // gb // 11 // --- /// LOC_Os04g26920.2 // oxidoreductase, aldo/keto reductase family protein, putative, expressed // rgap // 11 // --- /// LOC_Os04g26920.3 // oxidoreductase, aldo/keto reductase family protein, putative, expressed // rgap // 11 // --- /// NM_001059030 // Oryza sativa (japonica cultivar-group) O…	Os.11837.1.S1_at	12.1271	1.7266	0.142375	3.30947	0
	24478	LOC_Os11g09350.1 // expressed protein // rgap // 11 // ---	Os.8637.1.S1_at	10.5574	1.73037	0.163901	3.31814	0
	258	AF309377 // Oryza sativa (japonica cultivar-group) clone C62181 putative glutathione S-transferase OsGSTU5 mRNA, complete cds. // gb // 11 // --- /// CT828397 // Oryza sativa (indica cultivar-group) cDNA clone:OSIGCRA221A02, full insert sequence. // gb // 11 // --- /// LOC_Os09g20220.1 // glutathione S-transferase, putative, expressed // rgap // 11 // --- /// NM_001069542 // Oryza sativa (japonic…	Os.4759.1.S1_at	10.4444	4.10937	0.393454	17.2602	0
	17813	LOC_Os03g52390.1 // PIII1 - Proteinase inhibitor II family protein precursor, expressed // rgap // 9 // --- /// NM_001057714 // Oryza sativa (japonica cultivar-group) Os03g0734300 (Os03g0734300) mRNA, complete cds. // refseq // 9 // ---	Os.6620.1.S1_at	9.79003	2.40455	0.245612	5.29471	0
	1582	AK071469 // Oryza sativa Japonica Group cDNA clone:J023097J01, full insert sequence. // gb // 11 // --- /// LOC_Os05g30350.1 // Os5bglu22 - beta-glucosidase homologue, similar to G. max isohydroxyurate hydrolase, expressed // rgap // 11 // --- /// LOC_Os05g30350.2 // Os5bglu22 - beta-glucosidase homologue, similar to G. max isohydroxyurate hydrolase, expressed // rgap // 11 // --- /// NM_00106186…	Os.11830.1.S1_at	9.57009	1.69054	0.176648	3.22778	0
	379	AF402802 // Oryza sativa (japonica cultivar-group) clone S14087 putative glutathione S-transferase OsGSTU15 mRNA, complete cds. // gb // 11 // --- /// AK063207 // Oryza sativa Japonica Group cDNA clone:001-112-D02, full insert sequence. // gb // 11 // --- /// AK067309 // Oryza sativa Japonica Group cDNA clone:J013099B17, full insert sequence. // gb // 11 // --- /// LOC_Os10g38140.1 // glutathione…	Os.13014.1.S1_a_at	9.44032	1.59633	0.169097	3.02373	0
	18018	AK243646 // Oryza sativa Japonica Group cDNA, clone: J100088D24, full insert sequence. // gb // 11 // --- /// LOC_Os01g08440.1 // UDP-glucoronosyl and UDP-glucosyl transferase domain containing protein, expressed // rgap // 11 // ---	Os.8045.1.S1_at	9.32243	2.07895	0.223006	4.22501	0
	17992	AK241580 // Oryza sativa Japonica Group cDNA, clone: J065181H03, full insert sequence. // gb // 9 // --- /// LOC_Os01g70490.1 // potassium transporter, putative, expressed // rgap // 10 // ---	Os.17158.1.S1_at	9.18887	2.67802	0.291442	6.39976	0
	3280	AK105773 // Oryza sativa Japonica Group cDNA clone:001-202-F01, full insert sequence. // gb // 11 // --- /// LOC_Os10g36980.1 // transposon protein, putative, unclassified, expressed // rgap // 11 // --- /// NM_001071586 // Oryza sativa (japonica cultivar-group) Os10g0513900 (Os10g0513900) mRNA, complete cds. // refseq // 11 // ---	Os.17865.1.S1_at	9.00371	1.83924	0.204276	3.57822	0
	550	AF403129 // Oryza sativa S-locus receptor-like kinase RLK10 (RLK10) mRNA, complete cds. // gb // 11 // --- /// NM_001060526 // Oryza sativa (japonica cultivar-group) Os04g0632600 (Os04g0632600) mRNA, partial cds. // refseq // 11 // ---	Os.20531.1.S1_at	8.85854	1.6189	0.182751	3.07142	0
	10063	CT831496 // Oryza sativa (indica cultivar-group) cDNA clone:OSIGCSA045E21, full insert sequence. // gb // 11 // --- /// LOC_Os01g40580.1 // hypersensitive-induced response protein, putative, expressed // rgap // 11 // --- /// NM_001049969 // Oryza sativa (japonica cultivar-group) Os01g0588400 (Os01g0588400) mRNA, complete cds. // refseq // 11 // ---	Os.31431.1.S1_at	8.68637	1.58813	0.182831	3.0066	0
	980	AY266289 // Oryza sativa (japonica cultivar-group) zinc finger transcription factor ZFP19 (ZFP19) mRNA, complete cds. // gb // 11 // --- /// LOC_Os01g62130.1 // ZOS1-14 - C2H2 zinc finger protein, expressed // rgap // 11 // --- /// NM_001051282 // Oryza sativa (japonica cultivar-group) Os01g0838600 (Os01g0838600) mRNA, partial cds. // refseq // 11 // ---	Os.28023.1.S1_at	8.38032	2.20366	0.262957	4.60647	0
	2353	AK070762 // Oryza sativa Japonica Group cDNA clone:J023064O19, full insert sequence. // gb // 10 // --- /// LOC_Os12g36850.1 // pathogenesis-related Bet v I family protein, putative, expressed // rgap // 10 // --- /// NM_001073527 // Oryza sativa (japonica cultivar-group) Os12g0555200 (Os12g0555200) mRNA, complete cds. // refseq // 10 // ---	Os.2423.1.S1_at	8.05613	2.80384	0.348038	6.98295	0
	6305	BGIOSSFCE023535.1 // --- // bgi_ris // 11 // --- /// LOC_Os07g33780.1 // pleiotropic drug resistance protein 5, putative, expressed // rgap // 11 // --- /// NM_001066348 // Oryza sativa (japonica cultivar-group) Os07g0522500 (Os07g0522500) mRNA, partial cds. // refseq // 11 // ---	OsAffx.28731.1.S1_s_at	7.98089	1.99462	0.249925	3.98512	0
	989	AF044260 // Oryza sativa (japonica cultivar-group) clone OsRLK8 receptor serine/threonine kinase mRNA, complete cds. // gb // 11 // --- /// LOC_Os01g02290.1 // Ser/Thr receptor-like kinase, putative, expressed // rgap // 11 // --- /// LOC_Os01g02290.2 // Ser/Thr receptor-like kinase, putative, expressed // rgap // 11 // --- /// NM_001048353 // Oryza sativa (japonica cultivar-group) Os01g0113200 (…	Os.1978.1.S1_at	7.91542	1.78822	0.225916	3.45389	0
	15678	AK071546 // Oryza sativa Japonica Group cDNA clone:J023100C12, full insert sequence. // gb // 11 // --- /// LOC_Os04g10160.1 // cytochrome P450, putative, expressed // rgap // 11 // --- /// NM_001058712 // Oryza sativa (japonica cultivar-group) Os04g0180400 (Os04g0180400) mRNA, complete cds. // refseq // 11 // ---	Os.16305.1.S1_at	7.8619	2.07799	0.264311	4.22218	0
	23456	AK243317 // Oryza sativa Japonica Group cDNA, clone: J100056J12, full insert sequence. // gb // 11 // --- /// LOC_Os02g50460.1 // immediate-early fungal elicitor protein CMPG1, putative, expressed // rgap // 11 // ---	OsAffx.24812.1.S1_s_at	7.80129	1.71155	0.219393	3.27512	0
	14064	NM_001068920 // Oryza sativa (japonica cultivar-group) Os08g0540900 (Os08g0540900) mRNA, complete cds. // refseq // 11 // ---	Os.57182.1.S1_at	7.71483	1.96803	0.255097	3.91233	0
	7988	AK121597 // Oryza sativa Japonica Group cDNA clone:J033039J24, full insert sequence. // gb // 11 // --- /// LOC_Os01g71094.1 // basic 7S globulin 2 precursor, putative, expressed // rgap // 11 // --- /// NM_001051868 // Oryza sativa (japonica cultivar-group) Os01g0937200 (Os01g0937200) mRNA, complete cds. // refseq // 11 // ---	Os.27968.1.S1_at	7.71088	1.66915	0.216466	3.18026	0
	19855	AK065960 // Oryza sativa Japonica Group cDNA clone:J013045M24, full insert sequence. // gb // 11 // --- /// BGIOSSBCE021706.1 // --- // bgi_ris // 11 // --- /// LOC_Os07g02570.1 // NB-ARC domain containing protein // rgap // 11 // --- /// NM_001065294 // Oryza sativa (japonica cultivar-group) Os07g0116900 (Os07g0116900) mRNA, partial cds. // refseq // 11 // ---	Os.35752.2.S1_x_at	7.64179	2.14979	0.281321	4.43764	0
	18047	LOC_Os07g02850.1 // DUF538 domain containing protein, putative, expressed // rgap // 11 // ---	Os.46022.1.S1_at	7.55869	2.28836	0.302746	4.88502	0
	1143	AK069202 // Oryza sativa Japonica Group cDNA clone:J023009G17, full insert sequence. // gb // 10 // --- /// LOC_Os03g11900.1 // transporter family protein, putative, expressed // rgap // 10 // --- /// NM_001055931 // Oryza sativa (japonica cultivar-group) Os03g0218400 (Os03g0218400) mRNA, complete cds. // refseq // 10 // ---	Os.11851.1.S1_at	7.53238	3.107	0.412485	8.61587	0
	7897	AK119557 // Oryza sativa Japonica Group cDNA clone:002-106-A06, full insert sequence. // gb // 11 // --- /// LOC_Os07g23570.1 // cytochrome P450 72A1, putative, expressed // rgap // 11 // --- /// NM_001066006 // Oryza sativa (japonica cultivar-group) Os07g0418500 (Os07g0418500) mRNA, complete cds. // refseq // 11 // ---	Os.9017.1.S1_x_at	7.52344	1.81395	0.241106	3.51603	0
	10348	AK107708 // Oryza sativa Japonica Group cDNA clone:002-132-D06, full insert sequence. // gb // 11 // --- /// LOC_Os01g13950.1 // OsGrx_A1 - glutaredoxin subgroup III, expressed // rgap // 10 // --- /// NM_001049087 // Oryza sativa (japonica cultivar-group) Os01g0241400 (Os01g0241400) mRNA, complete cds. // refseq // 10 // ---	Os.31185.1.S1_at	7.47946	2.05223	0.274382	4.14747	0
	396	AK121127 // Oryza sativa Japonica Group cDNA clone:J023075A19, full insert sequence. // gb // 10 // --- /// AY050642 // Oryza sativa (japonica cultivar-group) dev-stage 1 month-old seedling pathogenesis-related protein (PR4) mRNA, complete cds. // gb // 11 // --- /// BGIOSSBCE032647.1 // --- // bgi_ris // 9 // --- /// LOC_Os11g37970.1 // WIP5 - Wound-induced protein precursor, expressed // rgap /…	Os.8178.1.S1_at	7.41845	2.03153	0.273848	4.08837	0
	24838	AK242122 // Oryza sativa Japonica Group cDNA, clone: J075147K24, full insert sequence. // gb // 11 // --- /// LOC_Os12g17804.1 // hypothetical protein // rgap // 11 // ---	Os.39684.2.S1_x_at	7.40343	1.89815	0.256388	3.72735	0
	14008	NM_001051607 // Oryza sativa (japonica cultivar-group) Os01g0895000 (Os01g0895000) mRNA, complete cds. // refseq // 11 // ---	Os.54900.1.S1_at	7.34412	2.61774	0.356441	6.13789	0
	114	CT828610 // Oryza sativa (indica cultivar-group) cDNA clone:OSIGCSN025O07, full insert sequence. // gb // 11 // --- /// D38170 // Oryza sativa mRNA for probenazole-inducible protein PBZ1, complete cds. // gb // 11 // --- /// EF122476 // Oryza sativa (japonica cultivar-group) clone KCS142H07 pathogenesis-related protein mRNA, complete cds. // gb // 11 // --- /// LOC_Os12g36880.1 // pathogenesis-re…	Os.165.1.S1_at	7.20995	2.71374	0.376388	6.5602	0
	18060	LOC_Os07g02920.1 // DUF538 domain containing protein, putative, expressed // rgap // 11 // ---	Os.40003.1.S1_at	7.20438	2.52848	0.350964	5.76964	0
	822	AF309378 // Oryza sativa (japonica cultivar-group) clone C12112_1A putative glutathione S-transferase OsGSTU4 mRNA, complete cds. // gb // 11 // --- /// AY271619 // Oryza sativa (indica cultivar-group) tau class GST protein 4 mRNA, complete cds. // gb // 11 // --- /// NM_001071658 // Oryza sativa (japonica cultivar-group) Os10g0528300 (Os10g0528300) mRNA, complete cds. // refseq // 11 // ---	Os.2612.1.S1_at	7.14713	3.41285	0.477513	10.6505	0
	17850	AK241724 // Oryza sativa Japonica Group cDNA, clone: J065198L06, full insert sequence. // gb // 11 // --- /// LOC_Os07g02940.1 // DUF538 domain containing protein, putative, expressed // rgap // 11 // ---	Os.23172.1.S1_x_at	7.07049	1.89672	0.268259	3.72366	0
	18048	LOC_Os07g02850.1 // DUF538 domain containing protein, putative, expressed // rgap // 11 // ---	Os.46022.1.S1_x_at	7.0632	2.21443	0.313517	4.64099	0
	18437	AK241262 // Oryza sativa Japonica Group cDNA, clone: J065131P13, full insert sequence. // gb // 11 // --- /// BGIOSSFCE029937.1 // --- // bgi_ris // 11 // --- /// LOC_Os10g20160.1 // serine/threonine-protein kinase receptor precursor, putative, expressed // rgap // 11 // --- /// NM_001070920 // Oryza sativa (japonica cultivar-group) Os10g0342300 (Os10g0342300) mRNA, complete cds. // refseq // 11 …	OsAffx.30458.1.S1_at	6.92185	1.64813	0.238105	3.13427	0
	210	AB127580 // Oryza sativa Japonica Group RSOsPR10 mRNA for root specific pathogenesis-related protein 10, complete cds. // gb // 11 // --- /// BGIOSSBCE034498.1 // --- // bgi_ris // 9 // --- /// CT829160 // Oryza sativa (indica cultivar-group) cDNA clone:OSIGCRA128C20, full insert sequence. // gb // 11 // --- /// EU267969 // Oryza sativa Japonica Group clone KCS079G10 pathogenesis-related protein …	Os.5031.1.S1_at	6.75558	2.80985	0.41593	7.01213	0
	3772	AK101175 // Oryza sativa Japonica Group cDNA clone:J033029A05, full insert sequence. // gb // 11 // --- /// LOC_Os01g61060.1 // SAG20, putative, expressed // rgap // 11 // --- /// NM_001051208 // Oryza sativa (japonica cultivar-group) Os01g0825900 (Os01g0825900) mRNA, complete cds. // refseq // 11 // ---	Os.10716.1.S1_at	6.71506	1.8614	0.277198	3.6336	0
	5214	BGIOSSFCE026168.1 // --- // bgi_ris // 9 // --- /// LOC_Os08g31410.1 // sulfate transporter, putative, expressed // rgap // 11 // --- /// LOC_Os08g31410.2 // sulfate transporter, putative, expressed // rgap // 11 // --- /// LOC_Os08g31410.3 // sulfate transporter, putative, expressed // rgap // 11 // --- /// LOC_Os08g31410.4 // sulfate transporter, putative, expressed // rgap // 11 // --- /// LOC…	Os.6824.1.S1_at	6.6927	1.73788	0.259667	3.33544	0
	18779	BGIOSSBCE029575.1 // --- // bgi_ris // 0 // chr10:11114432-11114936(+) /// EU267981 // Oryza sativa Japonica Group clone KCG167H05 putative elicitor inducible protein mRNA, complete cds. // gb // 0 // chr10:11114395-11115089(+) /// LOC_Os10g21790.1 // dehydration stress-induced protein, putative, expressed // rgap // 0 // chr10:11114444-11115091(+) /// NM_001070970 // Oryza sativa (japonica culti…	Os.46695.1.S1_at	6.62549	1.83191	0.276493	3.56007	0
	17452	LOC_Os07g02880.1 // DUF538 domain containing protein, putative, expressed // rgap // 11 // --- /// NM_001065310 // Oryza sativa (japonica cultivar-group) Os07g0120100 (Os07g0120100) mRNA, complete cds. // refseq // 11 // ---	Os.36607.1.S1_x_at	6.57719	1.979	0.300888	3.94219	0
	25168	LOC_Os09g28160.1 // phosphate carrier protein, mitochondrial precursor, putative, expressed // rgap // 11 // ---	Os.23183.1.S1_at	6.4957	2.31684	0.356672	4.98239	0
	161	AF309379 // Oryza sativa (japonica cultivar-group) clone S2148_A putative glutathione S-transferase OsGSTU3 mRNA, complete cds. // gb // 11 // --- /// LOC_Os10g38489.1 // glutathione S-transferase GSTU6, putative, expressed // rgap // 11 // --- /// NM_001071659 // Oryza sativa (japonica cultivar-group) Os10g0528400 (Os10g0528400) mRNA, complete cds. // refseq // 11 // ---	Os.7794.1.S1_at	6.41912	1.59619	0.248662	3.02344	0
	16658	AK103824 // Oryza sativa Japonica Group cDNA clone:J033147K24, full insert sequence. // gb // 11 // --- /// LOC_Os01g45110.1 // anthocyanin 3-O-beta-glucosyltransferase, putative, expressed // rgap // 11 // --- /// NM_001050206 // Oryza sativa (japonica cultivar-group) Os01g0638000 (Os01g0638000) mRNA, complete cds. // refseq // 11 // ---	Os.12253.1.S1_at	6.2786	1.75248	0.27912	3.36938	0
	18061	LOC_Os07g02920.1 // DUF538 domain containing protein, putative, expressed // rgap // 11 // ---	Os.40003.1.S1_x_at	6.1925	2.49369	0.402696	5.63218	0
	22370	LOC_Os09g28160.1 // phosphate carrier protein, mitochondrial precursor, putative, expressed // rgap // 11 // --- /// NM_001069888 // Oryza sativa (japonica cultivar-group) Os09g0454600 (Os09g0454600) mRNA, complete cds. // refseq // 11 // ---	OsAffx.17942.1.S1_at	6.03144	2.04756	0.339482	4.13407	0
	7544	LOC_Os10g38470.1 // glutathione S-transferase, putative, expressed // rgap // 11 // --- /// NM_001071656 // Oryza sativa (japonica cultivar-group) Os10g0528100 (Os10g0528100) mRNA, complete cds. // refseq // 11 // ---	Os.5441.1.S1_at	5.97657	1.70583	0.285419	3.26216	0
	1234	AK065000 // Oryza sativa Japonica Group cDNA clone:J013001E03, full insert sequence. // gb // 11 // --- /// BGIOSSFCE030061.1 // --- // bgi_ris // 11 // --- /// LOC_Os10g22520.1 // cellulase, putative, expressed // rgap // 11 // --- /// NM_001070993 // Oryza sativa (japonica cultivar-group) Os10g0370500 (Os10g0370500) mRNA, complete cds. // refseq // 11 // ---	Os.7314.1.S1_at	5.94683	2.10764	0.354414	4.30985	0
	1002	AY341846 // Oryza sativa (japonica cultivar-group) WRKY5 mRNA, complete cds. // gb // 11 // --- /// LOC_Os01g40260.1 // OsWRKY77 - Superfamily of TFs having WRKY and zinc finger domains, expressed // rgap // 11 // --- /// NM_001049957 // Oryza sativa (japonica cultivar-group) Os01g0584900 (Os01g0584900) mRNA, complete cds. // refseq // 11 // ---	Os.30657.1.S1_at	5.85972	2.07535	0.354173	4.21448	0
	17471	AK073539 // Oryza sativa Japonica Group cDNA clone:J033041C24, full insert sequence. // gb // 9 // --- /// LOC_Os03g56580.1 // no apical meristem protein, putative, expressed // rgap // 11 // --- /// NM_001057973 // Oryza sativa (japonica cultivar-group) Os03g0777000 (Os03g0777000) mRNA, complete cds. // refseq // 9 // ---	Os.17090.1.S1_at	5.72335	1.59345	0.278412	3.0177	0
	12705	LOC_Os09g32570.1 // alcohol dehydrogenase GroES-like domain containing protein, expressed // rgap // 11 // --- /// NM_001070122 // Oryza sativa (japonica cultivar-group) Os09g0502500 (Os09g0502500) mRNA, partial cds. // refseq // 11 // ---	Os.56234.1.S1_at	5.72176	1.7045	0.297898	3.25916	0
	17204	LOC_Os05g44200.1 // GDSL-like lipase/acylhydrolase, putative, expressed // rgap // 11 // --- /// NM_001062592 // Oryza sativa (japonica cultivar-group) Os05g0518300 (Os05g0518300) mRNA, complete cds. // refseq // 10 // ---	Os.5270.1.S1_at	5.69816	2.06534	0.362457	4.18532	0
	2804	LOC_Os11g47600.1 // glycosyl hydrolase, putative, expressed // rgap // 11 // --- /// NM_001075062 // Oryza sativa (japonica cultivar-group) Os11g0702100 (Os11g0702100) mRNA, complete cds. // refseq // 11 // ---	Os.32890.1.S1_at	5.52209	2.42917	0.439901	5.38584	0
	14659	LOC_Os05g34830.1 // No apical meristem protein, putative, expressed // rgap // 10 // --- /// LOC_Os05g34830.2 // No apical meristem protein, putative, expressed // rgap // 10 // --- /// LOC_Os05g34830.3 // No apical meristem protein, putative, expressed // rgap // 10 // --- /// NM_001062118 // Oryza sativa (japonica cultivar-group) Os05g0421600 (Os05g0421600) mRNA, complete cds. // refseq // 10 /…	Os.37548.1.S1_at	5.51951	1.84363	0.33402	3.58911	0
	652	AF416867 // Oryza sativa putative sugar transporter mRNA, complete cds. // gb // 11 // --- /// AK059423 // Oryza sativa Japonica Group cDNA clone:001-027-E03, full insert sequence. // gb // 10 // --- /// LOC_Os07g39350.1 // transporter family protein, putative, expressed // rgap // 11 // --- /// NM_001066643 // Oryza sativa (japonica cultivar-group) Os07g0582400 (Os07g0582400) mRNA, complete cds.…	Os.6931.1.S1_at	5.50816	1.62206	0.294483	3.07814	0
	8938	LOC_Os04g13210.1 // multidrug resistance-associated protein, putative, expressed // rgap // 11 // --- /// NM_001058786 // Oryza sativa (japonica cultivar-group) Os04g0209200 (Os04g0209200) mRNA, partial cds. // refseq // 11 // ---	Os.53852.1.S1_at	5.50236	1.72016	0.312622	3.29472	0
	23585	LOC_Os09g04430.1 // expressed protein // rgap // 11 // --- /// Os09g0130700 // --- // rapdb // 11 // ---	OsAffx.17563.1.S1_at	5.39348	1.98081	0.36726	3.94715	0
	255	AK105407 // Oryza sativa Japonica Group cDNA clone:001-123-F01, full insert sequence. // gb // 11 // --- /// LOC_Os03g57200.1 // glutathione S-transferase, putative, expressed // rgap // 11 // --- /// NM_001058020 // Oryza sativa (japonica cultivar-group) Os03g0785900 (Os03g0785900) mRNA, complete cds. // refseq // 11 // ---	Os.12200.1.S1_s_at	5.37857	2.0236	0.376234	4.06598	0
	3738	LOC_Os08g02700.1 // fructose-bisphospate aldolase isozyme, putative, expressed // rgap // 11 // --- /// NM_001067415 // Oryza sativa (japonica cultivar-group) Os08g0120600 (Os08g0120600) mRNA, complete cds. // refseq // 11 // ---	Os.10579.1.S1_at	4.83508	1.60104	0.331131	3.03362	0
	11816	CT831749 // Oryza sativa (indica cultivar-group) cDNA clone:OSIGCRA123F16, full insert sequence. // gb // 10 // --- /// NM_001072698 // Oryza sativa (japonica cultivar-group) Os12g0150200 (Os12g0150200) mRNA, complete cds. // refseq // 11 // ---	Os.51923.1.S1_at	4.69037	1.61365	0.344035	3.06026	0
	7713	AK058733 // Oryza sativa Japonica Group cDNA clone:001-019-F12, full insert sequence. // gb // 11 // --- /// AK068693 // Oryza sativa Japonica Group cDNA clone:J013163N01, full insert sequence. // gb // 11 // --- /// LOC_Os04g55710.1 // transposon protein, putative, unclassified, expressed // rgap // 11 // --- /// NM_001060628 // Oryza sativa (japonica cultivar-group) Os04g0650700 (Os04g0650700) …	Os.28110.1.S1_x_at	4.52492	1.75231	0.387257	3.36897	0
	8231	AK101155 // Oryza sativa Japonica Group cDNA clone:J033027E14, full insert sequence. // gb // 11 // --- /// LOC_Os11g47610.1 // glycosyl hydrolase, putative, expressed // rgap // 11 // --- /// NM_001075063 // Oryza sativa (japonica cultivar-group) Os11g0702200 (Os11g0702200) mRNA, complete cds. // refseq // 11 // ---	Os.53617.1.S1_at	4.42714	2.18349	0.493205	4.54251	0
	16293	CT829990 // Oryza sativa (indica cultivar-group) cDNA clone:OSIGCSA031G24, full insert sequence. // gb // 10 // --- /// LOC_Os03g02050.1 // LTPL151 - Protease inhibitor/seed storage/LTP family protein precursor, expressed // rgap // 10 // ---	Os.2239.1.S1_at	3.87627	1.98859	0.513016	3.96849	0
	969	AB051108 // Oryza sativa RIP2 mRNA for ribosome inactivating protein 2, complete cds. // gb // 11 // --- /// AK287584 // Oryza sativa Japonica Group cDNA, clone: J065044J10, full insert sequence. // gb // 11 // --- /// LOC_Os01g06740.1 // ribosome inactivating protein, putative, expressed // rgap // 11 // --- /// NM_001048625 // Oryza sativa (japonica cultivar-group) Os01g0160800 (Os01g0160800) m…	Os.11371.1.S1_at	3.60714	1.69442	0.469739	3.23646	0
	10394	AK120651 // Oryza sativa Japonica Group cDNA clone:J013157C10, full insert sequence. // gb // 11 // --- /// NM_001051578 // Oryza sativa (japonica cultivar-group) Os01g0888900 (Os01g0888900) mRNA, complete cds. // refseq // 11 // ---	Os.50310.1.S1_at	2.72732	1.71158	0.627569	3.2752	0
Negative genes (9)
	Row	Gene ID	Gene Name	Score(d)	Numerator(r)	Denominator(s+s0)	Fold Change	q-value(%)
	9443	AK070440 // Oryza sativa Japonica Group cDNA clone:J023050J22, full insert sequence. // gb // 11 // --- /// LOC_Os01g63480.1 // transferase family protein, putative, expressed // rgap // 10 // --- /// NM_001051370 // Oryza sativa (japonica cultivar-group) Os01g0854000 (Os01g0854000) mRNA, complete cds. // refseq // 10 // ---	Os.37603.1.S1_at	-14.2261	-1.91601	0.134682	0.264987	0
	7343	AB274017 // Oryza sativa Japonica Group OsYABBY5 mRNA for OsYABBY5 protein, complete cds. // gb // 11 // --- /// LOC_Os04g45330.1 // YABBY domain containing protein, putative, expressed // rgap // 11 // --- /// NM_001059958 // Oryza sativa (japonica cultivar-group) Os04g0536300 (Os04g0536300) mRNA, complete cds. // refseq // 11 // ---	Os.6219.1.S1_at	-11.1202	-2.66086	0.239281	0.158126	0
	2335	AK101241 // Oryza sativa Japonica Group cDNA clone:J033031P12, full insert sequence. // gb // 11 // --- /// LOC_Os07g37350.1 // armadillo/beta-catenin repeat family protein, putative, expressed // rgap // 11 // --- /// NM_001066517 // Oryza sativa (japonica cultivar-group) Os07g0560300 (Os07g0560300) mRNA, complete cds. // refseq // 11 // ---	Os.5797.1.S1_at	-10.9161	-1.72605	0.15812	0.302278	0
	13969	CT829204 // Oryza sativa (indica cultivar-group) cDNA clone:OSIGCEA011L17, full insert sequence. // gb // 11 // --- /// CT831715 // Oryza sativa (indica cultivar-group) cDNA clone:OSIGCEA010H19, full insert sequence. // gb // 11 // --- /// LOC_Os01g14850.1 // MFS18 protein precursor, putative, expressed // rgap // 11 // --- /// NM_001049136 // Oryza sativa (japonica cultivar-group) Os01g0251400 (…	Os.9962.1.S1_s_at	-9.04623	-1.88336	0.208193	0.271052	0
	201	AK058312 // Oryza sativa Japonica Group cDNA clone:001-013-H12, full insert sequence. // gb // 11 // --- /// CT830375 // Oryza sativa (indica cultivar-group) cDNA clone:OSIGCPI216I02, full insert sequence. // gb // 11 // --- /// LOC_Os01g52240.1 // chlorophyll A-B binding protein, putative, expressed // rgap // 11 // --- /// NM_001050625 // Oryza sativa (japonica cultivar-group) Os01g0720500 (Os0…	Os.28216.1.S1_a_at	-4.49205	-2.43459	0.541979	0.184975	0
	13108	AK058312 // Oryza sativa Japonica Group cDNA clone:001-013-H12, full insert sequence. // gb // 11 // ---	Os.28216.3.S1_x_at	-4.13545	-2.24744	0.543456	0.210598	0
	498	AB052842 // Oryza sativa mRNA for ribonuclease, complete cds. // gb // 9 // --- /// AB052843 // Oryza sativa Japonica Group mRNA for ribonuclease, complete cds, clone:C30227. // gb // 11 // --- /// AK058502 // Oryza sativa Japonica Group cDNA clone:001-016-F07, full insert sequence. // gb // 11 // --- /// LOC_Os08g33710.1 // ribonuclease T2 family domain containing protein, expressed // rgap // 1…	Os.11018.1.S1_at	-3.9476	-1.62066	0.410544	0.325186	0
	14332	CT830196 // Oryza sativa (indica cultivar-group) cDNA clone:OSIGCSN015L11, full insert sequence. // gb // 9 // --- /// LOC_Os01g52230.1 // phosphoethanolamine/phosphocholine phosphatase, putative, expressed // rgap // 11 // --- /// NM_001050624 // Oryza sativa (japonica cultivar-group) Os01g0720400 (Os01g0720400) mRNA, complete cds. // refseq // 9 // ---	Os.12535.1.S1_at	-3.69787	-1.85329	0.501179	0.27676	0
	12520	AK066113 // Oryza sativa Japonica Group cDNA clone:J013051I09, full insert sequence. // gb // 11 // --- /// LOC_Os06g06290.1 // GDSL-like lipase/acylhydrolase, putative, expressed // rgap // 11 // --- /// NM_001063393 // Oryza sativa (japonica cultivar-group) Os06g0157000 (Os06g0157000) mRNA, complete cds. // refseq // 11 // ---	Os.12029.1.S1_a_at	-3.6439	-1.93238	0.530306	0.261996	0
	Estimated Miss rates for Delta=1.18823090312822
		Quantiles	Cutpoints	Miss Rate(%)
		0 -> 0.05	-3.643 -> -2.192	88.62
		0.05 -> 0.1	-2.192 -> -1.661	85.8
		0.1 -> 0.15	-1.661 -> -1.309	77.64
		0.15 -> 0.2	-1.309 -> -1.066	66.82
		0.2 -> 0.25	-1.066 -> -0.874	54.56
		0.25 -> 0.75	-0.874 -> 0.629	6.99
		0.75 -> 0.8	0.629 -> 0.836	14.59
		0.8 -> 0.85	0.836 -> 1.089	35.99
		0.85 -> 0.9	1.089 -> 1.406	61.16
		0.9 -> 0.95	1.406 -> 1.88	76.84
		0.95 -> 1	1.88 -> 2.725	86.69
